# Supplementary material for: In situ continuous Dopa supply by responsive artificial enzyme for the treatment of Parkinson’s disease
Source: Nat Commun. 2023 May 9;14:2661. doi: 10.1038/s41467-023-38323-w (PMC10169781; doi:10.1038/s41467-023-38323-w)
Supplement: Supplementary file 6 — Source Data [file 41467_2023_38323_MOESM6_ESM.xlsx]

## Sheet: Fig. 2a
Figure 2a
Dopa-H+	Intensity (a.u.)						tyrosine-H+	Intensity (a.u.)
Retention time (min)	0 min	2 min	4 min	6 min	8 min		Retention time (min)	0 min	2 min	4 min	6 min	8 min
0.027	1357	1598	1050	885	1195		1.031	746	444	665	1192	614
0.034	1067	655	870	1090	1450		1.038	869	629	901	1242	482
0.041	1619	1039	1523	964	1605		1.045	527	894	849	501	1030
0.048	1372	1268	1606	928	1019		1.052	478	753	720	850	1357
0.055	1606	1067	1519	938	1239		1.059	496	1049	1040	939	1019
0.062	1268	1282	1206	1039	937		1.066	1165	648	820	786	1063
0.07	928	1733	981	1083	1139		1.073	1231	832	1032	790	802
0.077	1833	1210	1381	1450	810		1.081	713	893	909	702	963
0.084	791	1036	1516	1329	1092		1.088	792	672	1008	526	1002
0.091	1643	1226	1071	1597	1415		1.095	977	1347	811	339	851
0.098	1014	1171	929	1053	860		1.102	649	927	512	540	533
0.105	1348	1440	1201	799	1213		1.109	1034	655	1284	270	1101
0.113	951	1497	949	1059	1159		1.116	701	739	1112	484	751
0.12	999	1227	1244	1236	1159		1.123	491	1036	795	686	1208
0.127	699	760	962	1132	1218		1.131	697	589	751	879	879
0.134	1498	1032	1109	1414	1204		1.138	609	629	730	1071	1240
0.141	1221	1239	1278	1297	1239		1.145	562	963	714	1390	1116
0.148	1077	1310	939	1082	1245		1.152	468	850	763	744	1476
0.155	873	1347	1537	1262	1123		1.159	746	1032	1502	963	1776
0.163	814	913	870	1006	1502		1.166	814	1146	695	785	980
0.17	1228	855	1020	907	1394		1.173	774	1432	2620	1310	1648
0.177	997	1000	775	1249	960		1.181	1284	2857	2518	2492	2727
0.184	1006	1016	902	817	1055		1.188	731	4290	8188	3335	2655
0.198	1462	1321	1407	1430	1039		1.201	1848	6867	8847	8139	10458
0.205	990	1033	899	927	782		1.209	6514	12057	13083	9546	12884
0.212	916	775	830	1719	1262		1.216	23133	27435	30096	17381	27052
0.219	1137	896	863	888	775		1.223	67140	65199	65911	39304	57116
0.226	1170	1216	1018	898	1217		1.23	150758	129283	126213	81140	105946
0.233	947	1789	1609	837	1278		1.237	271184	212711	219792	154766	187611
0.24	1345	1189	995	1171	1272		1.244	391065	331434	320562	254253	272611
0.248	897	1196	1003	1475	1490		1.251	503674	435844	427046	351900	383840
0.255	1167	1286	1569	1391	1375		1.259	559577	531024	483005	428229	419530
0.262	958	1130	731	1005	873		1.266	606052	550920	512572	461998	429444
0.269	864	1454	1170	1039	1197		1.273	596502	517989	470314	459176	394026
0.276	1245	1586	880	1376	995		1.28	575517	476859	403335	417029	356011
0.283	1265	1062	1362	1437	1323		1.287	533450	401753	343079	367853	284304
0.291	1277	1335	1135	1615	982		1.294	441944	301605	272026	299989	219716
0.298	1098	874	1008	1176	1515		1.301	356522	224195	206877	229976	161677
0.305	1192	1228	1304	1048	1430		1.309	303472	152585	155677	165809	107899
0.312	825	1285	1406	1313	1273		1.316	208404	106678	105476	125290	68533
0.319	1215	1348	1150	1457	1104		1.323	153151	69245	68505	80456	50645
0.326	969	770	1410	1414	1027		1.33	96850	43414	46678	53318	31495
0.333	1695	1415	999	1048	1391		1.337	63517	29077	27528	33731	18359
0.341	1498	1086	1192	1014	1276		1.344	36260	18691	18283	22711	13393
0.348	1582	1218	1319	1015	922		1.352	19049	11761	11667	14425	7395
0.361	1048	819	1674	1311	1264		1.365	12120	7339	6168	8100	6192
0.368	1286	947	1166	1239	1101		1.372	10067	5034	4515	4873	3617
0.376	1103	1048	773	1220	1302		1.379	7809	3329	3883	4490	3916
0.383	773	1090	743	1568	995		1.387	5232	3556	3777	3956	2909
0.39	851	1050	1425	776	1146		1.394	5514	3002	2602	4196	2293
0.397	690	1431	624	1432	821		1.401	5263	3411	2053	2492	1988
0.404	1523	1621	1079	1310	1581		1.408	3638	2221	2711	2959	2629
0.411	797	1551	1053	1271	1288		1.415	3503	2975	3079	1626	2727
0.419	1465	1104	1151	636	785		1.422	2690	2982	2732	2801	2103
0.426	1100	1021	1249	659	912		1.429	2536	2071	2003	2018	1230
0.433	1718	865	1532	1517	1460		1.437	3080	3044	3179	1874	2394
0.44	1009	843	1131	1253	1144		1.444	2752	2670	2407	1661	2099
0.447	1308	1542	1571	890	1067		1.451	3000	2083	1458	2050	2051
0.454	1467	701	884	1679	1207		1.458	3064	1508	1301	2637	2394
0.461	934	1118	1133	1462	1471		1.465	2608	1418	1474	1678	1482
0.469	1516	1332	1170	813	1468		1.472	2815	2122	2064	1423	1793
0.476	1076	1245	992	762	1690		1.48	2321	1744	1967	1527	1075
0.483	1695	1121	957	1275	1113		1.487	1441	1713	1281	1172	1528
0.49	1163	1426	1037	941	1515		1.494	2231	1886	2007	997	1354
0.497	1393	889	1770	1428	1318		1.501	2082	1313	1611	1699	1015
0.504	967	974	1214	1754	1429		1.508	1261	1497	918	1817	1196
0.511	1462	1260	1238	1348	1638		1.515	2420	1033	1238	1185	1773
0.519	753	641	1629	1074	1421		1.522	1888	1298	1279	1505	1131
0.532	1844	1540	1587	1496	1417		1.536	1449	1916	1425	1294	1496
0.539	1561	915	1727	836	1344		1.543	1380	1993	996	1166	979
0.546	1099	1500	940	1826	1150		1.55	1230	1141	1308	1762	1183
0.554	1094	1302	1533	798	944		1.557	1644	1169	1513	1449	1517
0.561	1006	1221	1323	1255	934		1.565	1300	1223	1304	1846	1465
0.568	1298	1818	1473	1322	1430		1.572	1829	1622	1527	1178	961
0.575	1365	1016	1621	1335	1136		1.579	1445	1146	1824	1377	1046
0.582	1176	1116	1115	1053	1170		1.586	1402	962	1804	1311	1003
0.589	1147	1380	1114	830	858		1.593	1222	1438	1316	1287	652
0.597	945	863	1620	852	820		1.6	1489	1217	989	851	1431
0.604	1032	640	476	1225	1219		1.607	1754	858	1007	990	886
0.611	936	1031	892	1421	1314		1.615	1681	798	324	1298	929
0.618	500	684	758	949	1232		1.622	1265	819	1343	767	973
0.625	1005	994	901	1411	906		1.629	1088	1068	1361	1276	705
0.632	1657	1426	740	1100	1524		1.636	1258	556	545	925	967
0.639	1093	1250	1383	971	1660		1.643	1212	667	1163	1041	1245
0.647	1690	1382	1226	1841	917		1.65	1068	1017	731	986	1198
0.654	1377	918	1327	1292	1080		1.658	1368	794	879	904	633
0.661	707	881	1391	1572	1500		1.665	1415	891	716	1254	1116
0.668	1819	3208	4414	5085	6602		1.672	666	828	1122	818	758
0.675	7361	19970	22722	27877	38152		1.679	1298	557	1072	951	1171
0.682	14167	47201	55005	73650	94234		1.686	1274	913	907	780	885
0.696	21770	67926	94218	124387	157026		1.7	1158	974	600	484	992
0.703	22715	69582	96902	126426	171077		1.707	989	953	1010	571	791
0.71	22849	74048	106397	148030	187590		1.714	941	1812	1154	915	1110
0.717	21493	78806	118912	158109	213909		1.721	1016	830	1215	701	1102
0.725	22506	85822	121710	172214	207719		1.728	1098	981	1182	778	628
0.732	22907	82635	112701	156456	183563		1.735	1006	1189	732	719	647
0.739	22699	76172	97221	136786	159909		1.743	948	1108	1087	1263	1058
0.746	19294	66872	83841	114239	138789		1.75	807	724	700	854	1114
0.753	17969	56277	74463	102589	109889		1.757	1202	711	674	702	1248
0.76	14814	45807	61487	78604	98717		1.764	838	699	735	1218	802
0.767	12613	37280	46035	60825	72021		1.771	733	879	780	825	603
0.775	9414	26303	37270	46013	52159		1.778	715	1141	706	1014	1067
0.782	8280	22484	25939	30500	38814		1.785	1423	1189	492	1180	905
0.789	5746	17010	20097	21249	26561		1.793	904	752	1050	1076	1090
0.796	4747	10109	14553	18250	17570		1.8	799	1026	911	922	677
0.803	4786	8491	10287	14188	15275		1.807	913	1420	1004	654	1272
0.81	4341	8439	10079	10382	13182		1.814	723	1298	615	948	821
0.817	3170	6995	8685	9271	10666		1.821	1256	952	732	744	888
0.825	2883	5591	6334	8286	8576		1.828	506	1036	1024	416	1178
0.832	3248	5525	6815	6711	8161		1.836	1325	645	740	600	451
0.839	2818	6132	5956	8483	8581		1.843	1010	732	585	919	822
0.846	3340	3706	5262	6979	7193		1.85	533	930	885	504	469
0.853	2858	5023	5990	7376	7686		1.857	866	1005	721	859	864
0.867	2131	4319	4443	6579	6359		1.871	800	997	950	1144	736
0.874	2563	4873	5614	6406	6294		1.878	654	849	1258	844	513
0.881	2181	3665	4814	4924	5894		1.885	787	749	764	420	626
0.888	2124	4222	4308	4462	5109		1.892	552	980	731	1084	935
0.895	2122	3653	4323	5214	4673		1.899	952	699	645	1091	861
0.903	2684	4315	4657	4267	4798		1.906	741	891	1025	649	520
0.91	1573	2530	3516	3465	4281		1.913	698	601	803	581	1173
0.917	1745	2650	3630	4366	5371		1.921	876	434	1064	865	527
0.924	2189	3491	3157	4978	4778		1.928	944	372	202	670	463
0.931	1937	2938	3147	4047	3697		1.935	831	912	704	1015	875
0.938	1180	2785	3561	3657	4843		1.942	608	713	845	642	1086
0.945	1779	3781	3630	3296	3918		1.949	1117	793	595	695	775
0.953	1440	3170	3176	3615	4223		1.956	527	987	631	568	600
0.96	1666	3242	3459	3388	3516		1.964	1127	1008	1007	674	713
0.967	2364	2465	2419	3131	3480		1.971	756	851	840	927	857
0.974	1124	2292	2439	3023	2848		1.978	1165	937	873	797	667
0.981	2072	1970	1837	3274	3368		1.985	868	575	457	796	685
0.988	1747	2685	2712	2678	3587		1.992	586	984	1447	861	952
0.995	1532	1450	2316	2313	3686		1.999	826	933	982	719	536
1.003	2245	1823	2388	2785	3852		2.006	1164	617	536	898	410
1.01	1876	1754	2517	3005	3586		2.014	878	431	701	577	917
							2.021	592	597	445	414	760
							2.034	1060	1061	1203	1206	751
							2.041	1102	898	1236	830	956
							2.049	971	450	1044	1241	584
							2.056	602	1152	344	825	381
							2.063	796	747	422	905	764
							2.07	858	708	570	680	375
							2.077	649	489	820	1160	814
							2.084	499	348	1117	844	464
							2.091	952	439	689	743	967
							2.099	823	461	599	883	798
							2.106	818	551	862	972	320
							2.113	654	567	992	581	766
							2.12	1143	846	536	918	678
							2.127	546	476	853	722	632
							2.134	1125	683	1145	896	722
							2.142	625	621	844	1151	651
							2.149	795	1289	603	827	1210
							2.156	889	809	756	427	753
							2.163	741	643	743	583	1100
							2.17	738	1042	1286	995	958
							2.177	796	880	1055	795	496
							2.184	942	703	646	958	792
							2.192	757	643	1176	601	614
							2.205	464	899	794	357	436
							2.212	1020	656	896	739	673
							2.219	744	624	668	662	587
							2.227	656	665	538	535	989
							2.234	832	614	858	454	881
							2.241	675	1235	959	565	462
							2.248	471	795	951	383	882
							2.255	748	1155	889	408	653
							2.262	756	675	870	712	379
							2.27	744	512	582	762	935
							2.277	494	782	717	1048	793
							2.284	839	761	846	520	482
							2.291	1020	592	887	711	646
							2.298	879	682	962	1010	521
							2.305	1039	780	491	626	680
							2.312	451	758	624	1339	835
							2.32	936	1006	652	499	696
							2.327	994	502	584	991	778
							2.334	942	807	785	1006	860
							2.341	708	1137	751	622	660
							2.348	576	534	663	550	636
							2.355	575	1021	862	835	875
							2.369	751	881	548	860	460
							2.376	469	1129	692	1046	589
							2.383	606	824	441	830	585
							2.39	1229	760	608	377	1076
							2.397	431	609	512	737	621
							2.405	965	305	742	480	982
							2.412	873	880	844	754	464
							2.419	1215	414	885	1132	717
							2.426	944	1238	733	862	509
							2.433	449	773	985	893	701
							2.44	649	982	885	447	759
							2.448	819	987	849	556	708
							2.455	1057	503	674	958	872
							2.462	1001	937	897	959	835
							2.469	654	608	1190	489	410
							2.476	709	757	989	659	907
							2.483	847	1190	466	901	103
							2.49	665	799	1002	929	647
							2.498	843	1012	830	497	528
							2.505	882	427	483	1002	719
							2.512	718	794	517	755	418
							2.519	607	941	514	972	825
							2.526	597	463	534	1069	872
							2.54	828	840	353	804	532
							2.547	580	522	507	763	553
							2.554	552	777	990	450	675
							2.561	881	706	914	906	992
							2.568	975	665	1425	584	775
							2.576	835	820	676	480	606
							2.583	819	1333	924	1090	641
							2.59	747	571	523	679	912
							2.597	969	285	520	615	861
							2.604	670	638	781	796	656
							2.611	886	1049	854	827	420
							2.618	1045	503	1077	895	827
							2.626	739	509	819	457	730
							2.633	857	740	662	718	989
							2.64	804	915	708	627	589
							2.647	808	344	738	559	578
							2.654	609	690	659	748	563
							2.661	1043	385	956	751	629
							2.668	643	917	961	904	680
							2.676	731	949	790	615	777
							2.683	534	1476	897	746	899
							2.69	571	739	590	742	800
							2.703	920	987	336	696	515
							2.711	399	722	892	993	647
							2.718	414	1159	868	850	424
							2.725	460	521	699	468	886
							2.732	838	600	802	781	941
							2.739	696	991	1395	640	783
							2.746	363	1020	607	408	715
							2.754	516	874	881	351	468
							2.761	862	574	906	865	1157
							2.768	1017	918	413	776	977
							2.775	828	522	869	615	721
							2.782	809	457	566	361	949
							2.789	653	775	673	1126	578
							2.796	313	496	854	621	855
							2.804	688	828	896	619	487
							2.811	460	474	968	616	805
							2.818	929	333	405	490	885
							2.825	713	426	922	708	750
							2.832	609	932	790	514	625
							2.839	815	710	621	709	1020
							2.846	1098	1136	512	652	567
							2.854	758	517	878	745	881
							2.861	441	329	893	746	578
							2.874	988	646	767	756	817
							2.882	795	895	434	311	932
							2.889	942	557	619	425	581
							2.896	462	572	687	914	425
							2.903	618	746	585	465	874
							2.91	780	552	870	904	411
							2.917	477	539	656	712	969
							2.924	674	491	1354	522	857
							2.932	536	766	673	367	1133
							2.939	631	943	474	439	596
							2.946	735	613	810	560	901
							2.953	603	547	478	641	633
							2.96	616	584	641	732	690
							2.967	413	649	800	858	654
							2.974	606	397	478	867	613
							2.982	976	837	1280	753	574

## Sheet: Fig. 2b
Figure 2b
Dopa-H+	Intensity (a.u.)						tyrosine-H+	Intensity (a.u.)
Retention time (min)	Tyr	Tyr+H2O2+AA	Tyr+Fe3O4+H2O2	Tyr+Fe3O4+AA	Tyr+Fe3O4+H2O2+AA		Retention time (min)	Tyr	Tyr+H2O2+AA	Tyr+Fe3O4+H2O2	Tyr+Fe3O4+AA	Tyr+Fe3O4+H2O2+AA
0.027	461	1532	1218	840	1282		1.031	440	1021	367	1016	396
0.034	579	598	1450	354	1202		1.038	278	873	610	578	477
0.041	845	1682	1309	216	954		1.045	600	509	435	646	626
0.048	523	1447	1050	608	1426		1.052	438	801	886	646	514
0.055	483	1616	901	460	1470		1.059	381	674	415	904	350
0.062	658	1272	828	772	1146		1.066	473	583	491	742	635
0.07	736	1522	1111	543	1596		1.073	461	582	843	1353	308
0.077	674	1743	1358	285	1425		1.081	770	279	856	635	334
0.084	900	1611	1194	492	814		1.088	758	378	707	1333	513
0.091	174	788	1171	450	1162		1.095	598	698	643	978	371
0.098	1155	689	1325	448	914		1.102	825	672	729	711	604
0.105	723	1155	917	586	1453		1.109	725	912	339	243	482
0.113	519	1608	1229	534	602		1.116	1535	581	638	501	557
0.12	526	949	630	383	1214		1.123	763	726	624	1132	342
0.127	652	1335	1143	327	1061		1.131	889	1156	743	1232	502
0.134	894	857	965	754	1176		1.138	1005	607	862	896	96
0.141	547	1303	1026	613	1231		1.145	676	1056	810	761	461
0.148	437	1000	1329	432	1404		1.152	969	615	469	1069	303
0.155	899	739	1126	504	938		1.159	1126	735	573	842	393
0.163	709	861	1263	444	1464		1.166	566	971	949	1130	282
0.17	725	1182	1364	653	1299		1.173	684	879	793	554	612
0.177	148	917	1194	486	1115		1.181	631	1385	993	821	278
0.184	520	873	1169	418	879		1.188	1359	970	1143	1187	415
0.198	483	1124	1415	931	1293		1.201	2205	3212	1654	2126	1204
0.205	504	1383	1474	684	1192		1.209	7991	10736	9513	10369	7009
0.212	519	1006	946	553	1186		1.216	40426	44885	39861	42241	30680
0.219	800	1141	675	620	980		1.223	119780	127537	125423	122961	88466
0.226	551	895	967	479	1279		1.23	244499	244328	255556	256204	152937
0.233	538	1497	1012	727	1084		1.237	422023	401306	401312	427297	263047
0.24	585	783	1051	481	954		1.244	584867	571540	563490	576479	354079
0.248	494	1094	1164	266	1142		1.251	754005	705601	704891	748704	468989
0.255	341	1959	1140	572	1442		1.259	842628	790517	821735	819856	522986
0.262	293	1326	1597	721	1380		1.266	848787	836091	847922	840788	535841
0.269	684	825	1256	401	954		1.273	837538	818437	807090	849044	524990
0.276	529	1470	963	615	1091		1.28	779075	751613	741557	753730	476645
0.283	686	1172	1059	608	1015		1.287	690715	657337	667126	665787	417921
0.291	939	1684	1334	541	1399		1.294	549172	529576	568953	560669	349524
0.298	296	1249	1380	445	1066		1.301	451948	432968	437509	442678	267210
0.305	858	753	1358	802	929		1.309	347499	338740	333656	340171	195534
0.312	569	1320	1461	681	1087		1.316	247294	236251	231772	248771	125649
0.319	376	1490	1095	871	938		1.323	171970	153343	158001	160511	92094
0.326	631	979	1252	514	1318		1.33	116364	95014	96669	101032	59053
0.333	474	1151	844	477	1170		1.337	70469	59017	67978	64254	36335
0.341	861	1116	1331	748	1410		1.344	43111	39114	40446	41389	24373
0.348	564	1275	1126	1057	1091		1.352	28713	27112	25357	26477	14314
0.361	454	906	1454	481	1123		1.365	17773	15862	15456	16781	8607
0.368	244	1348	1452	568	1094		1.372	11175	11234	9471	11784	6619
0.376	593	1603	1228	571	1072		1.379	7766	8486	9837	8738	5040
0.383	289	813	1727	653	1183		1.387	6896	6840	6394	6827	4373
0.39	858	1024	847	570	1275		1.394	6000	6306	5460	6115	3898
0.397	275	1192	1040	336	839		1.401	7197	6385	6683	5913	3385
0.404	579	1156	795	406	993		1.408	5109	5612	5092	4850	3383
0.411	309	1305	1165	592	1267		1.415	5374	4556	4497	5121	3089
0.419	454	1239	1938	433	1123		1.422	4967	3430	5775	3638	2738
0.426	743	1002	1356	703	1305		1.429	3556	4457	3778	3928	2953
0.433	792	1354	1255	362	1265		1.437	4236	4744	4673	3540	2672
0.44	839	474	1398	766	1045		1.444	4134	3486	3962	3218	2769
0.447	739	1488	739	543	1362		1.451	2985	3909	4051	3163	2862
0.454	433	1587	1106	454	707		1.458	2987	3021	3392	2894	1846
0.461	349	911	862	458	1320		1.465	3177	2764	2192	3138	1952
0.469	759	1521	1949	202	694		1.472	2702	2200	2748	2338	1281
0.476	408	1668	1250	287	996		1.48	3510	2333	2694	3054	1629
0.483	615	1064	1204	239	1140		1.487	2113	2961	2926	1845	1738
0.49	430	826	1135	419	1184		1.494	2647	2708	1944	1788	1302
0.497	478	1127	1168	136	952		1.501	2508	1903	2158	2742	1297
0.504	595	1260	904	298	1233		1.508	1967	1943	1731	2079	1197
0.511	707	1540	770	376	1475		1.515	1516	1630	1554	1515	1306
0.519	519	1278	1049	266	1598		1.522	1962	1899	1792	1964	1521
0.532	623	1846	2147	411	1048		1.536	1360	2193	1885	1785	1047
0.539	559	1370	1941	351	1334		1.543	2048	2016	1793	2134	1009
0.546	414	1119	1425	375	1649		1.55	1252	1160	1445	2051	1430
0.554	1009	1143	1178	628	1270		1.557	1567	1182	1287	1550	1197
0.561	795	984	1836	394	1005		1.565	1234	2185	1672	1385	914
0.568	661	839	1332	486	1523		1.572	1562	1131	1463	1340	759
0.575	922	1793	1675	483	1346		1.579	1165	1467	1464	1263	851
0.582	802	1125	992	557	1194		1.586	1486	1417	1366	1401	492
0.589	577	1069	1325	899	1147		1.593	1220	1272	1863	1331	718
0.597	875	946	1463	901	1064		1.6	1356	2060	1378	1050	1023
0.604	644	1037	1171	516	1191		1.607	1241	1437	1351	1687	906
0.611	696	885	1664	980	748		1.615	1331	1068	892	1172	655
0.618	821	965	971	707	1321		1.622	1780	930	1003	1274	834
0.625	1030	823	1584	555	802		1.629	1544	760	975	1199	695
0.632	379	1092	1159	814	1099		1.636	1709	1529	1304	1362	734
0.639	1240	893	1417	307	1111		1.643	913	982	1237	1201	753
0.647	615	1299	1049	635	1194		1.65	911	778	1154	1533	767
0.654	353	1436	1304	414	1152		1.658	916	1425	1220	906	665
0.661	1333	1430	1621	823	1941		1.665	901	1398	1030	873	623
0.668	783	2091	1277	820	7996		1.672	847	1589	1552	936	496
0.675	980	5298	1953	929	40656		1.679	1563	1371	1597	939	605
0.682	1047	11008	2362	1477	110711		1.686	1171	900	1050	660	373
0.696	1464	18107	7242	1184	189717		1.7	1015	1299	1287	1057	519
0.703	2205	17703	8917	1466	204029		1.707	1073	1552	1043	866	1032
0.71	3874	18934	9250	2557	236787		1.714	1139	1011	861	831	536
0.717	3620	18512	9064	2499	263053		1.721	1291	1020	1435	1002	653
0.725	3515	20250	8141	3348	269136		1.728	1032	693	740	1280	448
0.732	3009	21411	7634	1899	225483		1.735	812	824	1242	1087	505
0.739	3258	17765	8689	1392	204827		1.743	754	544	1104	787	1000
0.746	1761	17839	8117	1776	165390		1.75	756	1437	1167	981	333
0.753	1763	15220	9238	1069	132811		1.757	1126	1017	1250	755	550
0.76	1487	13474	8640	691	113888		1.764	1752	468	596	779	552
0.767	866	12202	7883	723	84171		1.771	744	1136	1094	1281	711
0.775	1091	9984	7780	575	63164		1.778	602	699	685	925	750
0.782	832	6995	5170	769	44949		1.785	826	797	1013	734	585
0.789	188	5820	5386	392	30955		1.793	626	673	764	897	647
0.796	784	3728	5433	1006	25686		1.8	697	781	821	544	542
0.803	752	4021	3357	1010	18570		1.807	933	949	743	1372	669
0.81	1168	2356	3302	837	14051		1.814	695	751	1067	874	195
0.817	763	3165	2363	727	12140		1.821	662	742	1247	1499	313
0.825	1106	2814	2331	482	11846		1.828	587	1067	705	938	445
0.832	662	2719	2981	875	10078		1.836	1021	957	580	600	436
0.839	345	1998	2108	811	8768		1.843	605	649	601	528	340
0.846	416	2481	1582	510	7808		1.85	893	905	574	667	415
0.853	497	1805	1825	567	6969		1.857	390	568	962	642	1046
0.867	698	2221	2709	649	6991		1.871	1103	1090	922	774	595
0.874	826	2093	1537	652	6486		1.878	436	1058	1140	1092	240
0.881	1110	1829	1709	708	6173		1.885	716	1132	1126	670	308
0.888	335	2287	2392	559	4365		1.892	1131	608	853	870	362
0.895	738	2150	1561	740	5666		1.899	802	909	786	1004	355
0.903	698	1613	1202	658	4854		1.906	910	274	551	906	606
0.91	661	2084	1918	780	5133		1.913	1070	1066	748	667	532
0.917	925	1995	1897	734	4759		1.921	830	792	470	1053	382
0.924	413	1444	1838	540	5281		1.928	689	695	896	572	612
0.931	702	1420	1238	649	4249		1.935	800	882	842	621	340
0.938	231	2018	1827	635	4458		1.942	584	843	644	1075	436
0.945	741	1627	1544	1397	4104		1.949	701	832	896	898	532
0.953	574	1865	1625	730	4468		1.956	781	683	997	866	765
0.96	645	1958	2093	936	3526		1.964	677	744	745	935	628
0.967	780	1740	1865	614	4013		1.971	722	595	710	1053	494
0.974	835	1915	2323	904	2974		1.978	554	859	608	817	261
0.981	1201	1845	1365	749	4023		1.985	1055	566	943	743	785
0.988	634	1466	1682	466	3788		1.992	1017	1019	577	703	407
0.995	482	1650	1452	829	2382		1.999	1302	1035	716	518	350
1.003	912	1505	1515	548	2687		2.006	912	830	753	417	564
1.01	814	1583	2129	1192	2395		2.014	852	1116	587	693	475
							2.021	812	608	887	890	375
							2.034	820	1287	738	530	653
							2.041	708	779	1017	652	576
							2.049	552	622	667	721	287
							2.056	910	651	519	467	361
							2.063	779	681	537	616	357
							2.07	340	916	917	814	616
							2.077	678	487	753	420	450
							2.084	780	345	699	1068	332
							2.091	358	810	752	779	307
							2.099	634	637	926	692	358
							2.106	768	618	642	419	415
							2.113	639	1094	968	587	596
							2.12	609	763	627	573	412
							2.127	637	1141	932	405	533
							2.134	696	1024	567	888	249
							2.142	660	792	404	643	345
							2.149	722	398	352	910	240
							2.156	849	600	652	265	578
							2.163	927	740	740	756	672
							2.17	688	482	597	348	588
							2.177	684	385	637	743	247
							2.184	850	684	838	874	486
							2.192	781	576	717	917	510
							2.205	721	919	525	1041	319
							2.212	593	503	746	983	532
							2.219	445	415	390	1134	779
							2.227	979	805	631	938	392
							2.234	727	1059	298	696	396
							2.241	685	542	1122	450	391
							2.248	837	753	907	956	476
							2.255	792	578	671	335	316
							2.262	958	1154	648	390	390
							2.27	689	876	909	693	602
							2.277	653	681	930	716	480
							2.284	929	755	676	580	480
							2.291	483	870	627	684	856
							2.298	653	376	411	431	763
							2.305	607	532	741	724	425
							2.312	571	561	424	987	320
							2.32	709	912	1151	570	348
							2.327	827	838	897	535	651
							2.334	826	819	331	1168	434
							2.341	779	758	823	326	486
							2.348	485	593	699	1085	150
							2.355	613	684	1117	497	249
							2.369	959	692	530	454	399
							2.376	774	754	573	546	775
							2.383	367	190	643	550	441
							2.39	580	761	571	288	717
							2.397	396	648	694	1033	254
							2.405	1213	479	836	850	289
							2.412	510	602	445	727	333
							2.419	946	913	667	837	510
							2.426	757	981	422	547	391
							2.433	709	579	838	651	506
							2.44	819	629	984	599	444
							2.448	1071	562	817	752	273
							2.455	670	753	719	832	354
							2.462	1077	634	849	685	356
							2.469	636	626	634	677	251
							2.476	591	724	840	666	259
							2.483	509	632	805	545	594
							2.49	674	450	344	607	427
							2.498	1053	823	355	1294	417

## Sheet: Fig. 2c
Figure 2c
	Dopa generation (μM)
Time (min)	Tyr+Fe3O4+H2O2+AA			Tyr+Fe3O4+H2O2+AA+tert-butanol			Tyr+Fe3O4+H2O2+AA+ethanol
0	0.0409437	0.035056	0.0332287	0.0448013	0.0364095	0.0365448	0.0390488	0.0298111	0.034007
1	0.26028	0.300209	0.273985	0.143235	0.155011	0.175686	0.127061	0.0954903	0.118195
2	0.515248	0.533081	0.571081	0.371201	0.326839	0.371336	0.231721	0.213009	0.236357
3	0.814916	0.767408	0.761858	0.571656	0.546582	0.620145	0.342439	0.406595	0.318245
4	1.04907	1.02363	1.09117	0.645795	0.685588	0.731641	0.435019	0.49948	0.519749
5	1.41127	1.39266	1.4844	0.806389	0.908951	0.885197	0.541236	0.586578	0.57081

## Sheet: Fig. 2d
Figure 2d
	Fe3O4+H2O2
Magnetic field (G)	Intensity (a.u.)
3408	7321.74
3408.2	5547.74
3408.39	10523.7
3408.59	9845.74
3408.78	6845.74
3408.98	8573.74
3409.17	3757.74
3409.37	6108.74
3409.56	3333.74
3409.76	6208.74
3409.96	5464.74
3410.15	5325.74
3410.35	6779.74
3410.54	1724.74
3410.74	2248.74
3410.93	3618.74
3411.13	6357.74
3411.32	6070.74
3411.52	7362.74
3411.71	7408.74
3411.91	9221.74
3412.11	4490.74
3412.3	5406.74
3412.5	2843.74
3412.69	4609.74
3412.89	5052.74
3413.08	5488.74
3413.28	5201.74
3413.47	7333.74
3413.67	7286.74
3413.86	3240.74
3414.06	6374.74
3414.26	7841.74
3414.45	4640.74
3414.65	3190.74
3414.84	3132.74
3415.04	5282.74
3415.23	5783.74
3415.43	7858.74
3415.62	6161.74
3415.82	5669.74
3416.02	5492.74
3416.21	5339.74
3416.41	6451.74
3416.6	6823.74
3416.8	6656.74
3416.99	7776.74
3417.19	7493.74
3417.38	9263.74
3417.58	6768.74
3417.78	10639.7
3417.97	4968.74
3418.17	8651.74
3418.36	7483.74
3418.56	7262.74
3418.75	9395.74
3418.95	6730.74
3419.14	4256.74
3419.34	8516.74
3419.53	5452.74
3419.73	4299.74
3419.93	8506.74
3420.12	6096.74
3420.32	7340.74
3420.51	5555.74
3420.71	7357.74
3420.9	5648.74
3421.1	5526.74
3421.29	4735.74
3421.49	5298.74
3421.69	10014.7
3421.88	9308.74
3422.08	8726.74
3422.27	9461.74
3422.47	8950.74
3422.66	5373.74
3422.86	8485.74
3423.05	7024.74
3423.25	7692.74
3423.44	4469.74
3423.64	6012.74
3423.84	7421.74
3424.03	6342.74
3424.23	4541.74
3424.42	7909.74
3424.62	4734.74
3424.81	6169.74
3425.01	10112.7
3425.2	6745.74
3425.4	7288.74
3425.6	8450.74
3425.79	7404.74
3425.99	8052.74
3426.18	6237.74
3426.38	3816.74
3426.57	937.735
3426.77	6487.74
3426.96	4450.74
3427.16	6659.74
3427.35	1627.74
3427.55	5739.74
3427.75	3965.74
3427.94	4310.74
3428.14	5473.74
3428.33	6912.74
3428.53	3711.74
3428.72	7945.74
3428.92	5371.74
3429.11	5857.74
3429.31	4904.74
3429.51	3821.74
3429.7	3247.74
3429.9	3272.74
3430.09	5857.74
3430.29	1648.74
3430.48	3434.74
3430.68	3791.74
3430.87	3062.74
3431.07	1320.74
3431.26	5759.74
3431.46	5462.74
3431.66	8995.74
3431.85	5242.74
3432.05	5623.74
3432.24	2848.74
3432.44	1968.74
3432.63	3291.74
3432.83	4705.74
3433.02	7356.74
3433.22	7071.74
3433.42	4821.74
3433.61	2638.74
3433.81	5712.74
3434	2857.74
3434.2	4957.74
3434.39	2868.74
3434.59	4654.74
3434.78	6111.74
3434.98	2942.74
3435.18	6265.74
3435.37	1280.74
3435.57	1212.74
3435.76	4252.74
3435.96	6165.74
3436.15	7472.74
3436.35	6028.74
3436.54	5655.74
3436.74	5631.74
3436.93	7133.74
3437.13	5993.74
3437.33	2189.74
3437.52	3229.74
3437.72	290.735
3437.91	3442.74
3438.11	5242.74
3438.3	5578.74
3438.5	2431.74
3438.69	1249.74
3438.89	891.735
3439.08	2907.74
3439.28	3233.74
3439.48	5154.74
3439.67	294.735
3439.87	1962.74
3440.06	4425.74
3440.26	-310.265
3440.45	1439.74
3440.65	1706.74
3440.84	4302.74
3441.04	2277.74
3441.24	-189.265
3441.43	-1910.26
3441.63	3800.74
3441.82	2203.74
3442.02	1371.74
3442.21	1898.74
3442.41	3479.74
3442.6	1221.74
3442.8	1676.74
3443	4371.74
3443.19	1375.74
3443.39	1452.74
3443.58	4091.74
3443.78	3149.74
3443.97	2486.74
3444.17	786.735
3444.36	-1611.26
3444.56	48.7353
3444.75	1242.74
3444.95	-1714.26
3445.15	-4410.26
3445.34	-24.2646
3445.54	-3085.26
3445.73	-2018.26
3445.93	-1688.26
3446.12	1123.74
3446.32	-1738.26
3446.51	3890.74
3446.71	2139.74
3446.91	-957.265
3447.1	-1291.26
3447.3	-1157.26
3447.49	-1231.26
3447.69	-4231.26
3447.88	-3605.26
3448.08	-471.265
3448.27	-314.265
3448.47	-1628.26
3448.66	-941.265
3448.86	-2232.26
3449.06	-2684.26
3449.25	-1774.26
3449.45	-1059.26
3449.64	938.735
3449.84	-2564.26
3450.03	-2029.26
3450.23	-4779.26
3450.42	-3357.26
3450.62	-1070.26
3450.82	-4561.26
3451.01	-1186.26
3451.21	275.735
3451.4	-3543.26
3451.6	-1880.26
3451.79	-2219.26
3451.99	-2006.26
3452.18	-5053.26
3452.38	-4592.26
3452.57	-2806.26
3452.77	2761.74
3452.97	-790.265
3453.16	-2358.26
3453.36	-3379.26
3453.55	-4318.26
3453.75	-858.265
3453.94	-2911.26
3454.14	-403.265
3454.33	-941.265
3454.53	-3489.26
3454.73	-3649.26
3454.92	-2645.26
3455.12	-1309.26
3455.31	-2520.26
3455.51	-4242.26
3455.7	-4194.26
3455.9	-2217.26
3456.09	-5773.26
3456.29	-3460.26
3456.48	-1142.26
3456.68	-3793.26
3456.88	-7654.26
3457.07	-4641.26
3457.27	-7073.26
3457.46	-5070.26
3457.66	-4737.26
3457.85	-3329.26
3458.05	-4253.26
3458.24	-7273.26
3458.44	-3778.26
3458.64	-4498.26
3458.83	-2590.26
3459.03	-4048.26
3459.22	-2443.26
3459.42	-2597.26
3459.61	-7111.26
3459.81	-3000.26
3460	-3770.26
3460.2	-5067.26
3460.4	-5825.26
3460.59	-3781.26
3460.79	-6197.26
3460.98	-5845.26
3461.18	-4160.26
3461.37	-3363.26
3461.57	-7144.26
3461.76	-3680.26
3461.96	-4775.26
3462.15	-6196.26
3462.35	-5485.26
3462.55	-3101.26
3462.74	-4467.26
3462.94	-5290.26
3463.13	-3103.26
3463.33	-6866.26
3463.52	-1903.26
3463.72	-4278.26
3463.91	-1978.26
3464.11	-3425.26
3464.3	-2740.26
3464.5	-5897.26
3464.7	-1474.26
3464.89	-4844.26
3465.09	-4962.26
3465.28	-756.265
3465.48	-2530.26
3465.67	-3363.26
3465.87	-3268.26
3466.06	-543.265
3466.26	-2260.26
3466.46	-612.265
3466.65	443.735
3466.85	-617.265
3467.04	-3905.26
3467.24	-5536.26
3467.43	-5835.26
3467.63	-4749.26
3467.82	-3630.26
3468.02	-3842.26
3468.22	-5296.26
3468.41	-203.265
3468.61	2957.74
3468.8	3343.74
3469	1285.74
3469.19	5151.74
3469.39	11236.7
3469.58	22266.7
3469.78	24359.7
3469.97	29133.7
3470.17	33381.7
3470.37	30894.7
3470.56	21919.7
3470.76	4703.74
3470.95	-5330.26
3471.15	-17607.3
3471.34	-22966.3
3471.54	-22894.3
3471.73	-12586.3
3471.93	-8043.26
3472.13	3573.74
3472.32	110.735
3472.52	4308.74
3472.71	3609.74
3472.91	-2310.26
3473.1	-1571.26
3473.3	589.735
3473.49	9057.74
3473.69	24434.7
3473.88	57278.7
3474.08	107461
3474.28	209795
3474.47	405282
3474.67	719785
3474.86	1079650
3475.06	1328040
3475.25	1314170
3475.45	997165
3475.64	447668
3475.84	-194120
3476.04	-786888
3476.23	-1194160
3476.43	-1311250
3476.62	-1136370
3476.82	-798081
3477.01	-467470
3477.21	-241546
3477.4	-131021
3477.6	-79363.3
3477.79	-55783.3
3477.99	-29646.3
3478.19	-14456.3
3478.38	-10416.3
3478.58	-17135.3
3478.77	-30629.3
3478.97	-42655.3
3479.16	-51901.3
3479.36	-49307.3
3479.55	-42823.3
3479.75	-42302.3
3479.95	-32082.3
3480.14	-28220.3
3480.34	-24732.3
3480.53	-21462.3
3480.73	-20415.3
3480.92	-16298.3
3481.12	-11243.3
3481.31	-10849.3
3481.51	-9949.26
3481.7	-7059.26
3481.9	-472.265
3482.1	-2294.26
3482.29	-2564.26
3482.49	-703.265
3482.68	-3573.26
3482.88	-1210.26
3483.07	-595.265
3483.27	-55.2647
3483.46	-1070.26
3483.66	3100.74
3483.86	4090.74
3484.05	-877.265
3484.25	2071.74
3484.44	-1169.26
3484.64	7516.74
3484.83	5836.74
3485.03	13331.7
3485.22	27243.7
3485.42	32819.7
3485.61	42178.7
3485.81	58524.7
3486.01	66338.7
3486.2	70476.7
3486.4	64905.7
3486.59	55117.7
3486.79	36725.7
3486.98	19849.7
3487.18	5884.74
3487.37	-3457.26
3487.57	-9706.26
3487.77	2262.74
3487.96	20037.7
3488.16	38871.7
3488.35	73989.7
3488.55	120227
3488.74	212943
3488.94	403712
3489.13	753761
3489.33	1301850
3489.52	1943070
3489.72	2434930
3489.92	2527110
3490.11	2076880
3490.31	1153790
3490.5	-26927.3
3490.7	-1200190
3490.89	-2079120
3491.09	-2471900
3491.28	-2344780
3491.48	-1846910
3491.68	-1234610
3491.87	-730263
3492.07	-393409
3492.26	-203747
3492.46	-99777.3
3492.65	-47257.3
3492.85	-19691.3
3493.04	-9207.26
3493.24	-15118.3
3493.44	-29139.3
3493.63	-46969.3
3493.83	-70342.3
3494.02	-84866.3
3494.22	-92429.3
3494.41	-91804.3
3494.61	-77100.3
3494.8	-66157.3
3495	-56021.3
3495.19	-45493.3
3495.39	-34278.3
3495.59	-24977.3
3495.78	-17835.3
3495.98	-11922.3
3496.17	-5799.26
3496.37	-6595.26
3496.56	-5174.26
3496.76	-5825.26
3496.95	-588.265
3497.15	1395.74
3497.34	934.735
3497.54	350.735
3497.74	-453.265
3497.93	-1226.26
3498.13	-1553.26
3498.32	2373.74
3498.52	495.735
3498.71	6174.74
3498.91	1502.74
3499.1	2950.74
3499.3	4571.74
3499.5	7074.74
3499.69	8652.74
3499.89	9235.74
3500.08	14783.7
3500.28	20046.7
3500.47	28702.7
3500.67	36910.7
3500.86	47157.7
3501.06	57454.7
3501.26	74799.7
3501.45	79838.7
3501.65	93991.7
3501.84	98768.7
3502.04	94287.7
3502.23	79454.7
3502.43	51275.7
3502.62	21027.7
3502.82	444.735
3503.01	-633.265
3503.21	19480.7
3503.41	77231.7
3503.6	180648
3503.8	361247
3503.99	680104
3504.19	1169120
3504.38	1758850
3504.58	2259490
3504.77	2433020
3504.97	2136550
3505.17	1360200
3505.36	264039
3505.56	-898098
3505.75	-1839870
3505.95	-2342280
3506.14	-2341760
3506.34	-1944630
3506.53	-1386850
3506.73	-876864
3506.92	-508866
3507.12	-302788
3507.32	-181622
3507.51	-113689
3507.71	-70163.3
3507.9	-39451.3
3508.1	-20250.3
3508.29	-16145.3
3508.49	-11263.3
3508.68	-9625.26
3508.88	-16491.3
3509.08	-21414.3
3509.27	-32775.3
3509.47	-46145.3
3509.66	-55196.3
3509.86	-60267.3
3510.05	-60739.3
3510.25	-55511.3
3510.44	-47321.3
3510.64	-38047.3
3510.83	-31212.3
3511.03	-22602.3
3511.23	-10244.3
3511.42	-8540.26
3511.62	-9640.26
3511.81	-3631.26
3512.01	-3213.26
3512.2	430.735
3512.4	-3183.26
3512.59	-3307.26
3512.79	-1061.26
3512.99	-766.265
3513.18	-3022.26
3513.38	-3484.26
3513.57	-57.2647
3513.77	282.735
3513.96	-3435.26
3514.16	635.735
3514.35	3461.74
3514.55	7406.74
3514.74	9355.74
3514.94	16411.7
3515.14	21090.7
3515.33	22459.7
3515.53	24834.7
3515.72	32776.7
3515.92	37245.7
3516.11	47009.7
3516.31	50937.7
3516.5	46499.7
3516.7	39596.7
3516.9	24921.7
3517.09	14513.7
3517.29	11636.7
3517.48	11227.7
3517.68	17828.7
3517.87	21755.7
3518.07	28488.7
3518.26	47675.7
3518.46	96664.7
3518.66	203465
3518.85	407735
3519.05	718457
3519.24	1053370
3519.44	1273510
3519.63	1253020
3519.83	938764
3520.02	415937
3520.22	-196849
3520.41	-774022
3520.61	-1170170
3520.81	-1291930
3521	-1141330
3521.2	-826861
3521.39	-511479
3521.59	-287194
3521.78	-159663
3521.98	-90694.3
3522.17	-51135.3
3522.37	-26758.3
3522.56	-15180.3
3522.76	-10421.3
3522.96	-8731.26
3523.15	-8846.26
3523.35	-15041.3
3523.54	-13017.3
3523.74	-15199.3
3523.93	-11506.3
3524.13	-3493.26
3524.32	6779.74
3524.52	14718.7
3524.72	21248.7
3524.91	20385.7
3525.11	13367.7
3525.3	3073.74
3525.5	-11125.3
3525.69	-21196.3
3525.89	-26820.3
3526.08	-29012.3
3526.28	-30130.3
3526.48	-25370.3
3526.67	-20514.3
3526.87	-15602.3
3527.06	-11593.3
3527.26	-6532.26
3527.45	-7908.26
3527.65	-5884.26
3527.84	2125.74
3528.04	1611.74
3528.23	23.7354
3528.43	1489.74
3528.63	3955.74
3528.82	754.735
3529.02	2130.74
3529.21	1387.74
3529.41	-187.265
3529.6	-4856.26
3529.8	-1186.26
3529.99	1595.74
3530.19	1858.74
3530.39	-1784.26
3530.58	-2096.26
3530.78	-1369.26
3530.97	4375.74
3531.17	637.735
3531.36	6343.74
3531.56	1437.74
3531.75	5629.74
3531.95	532.735
3532.14	1728.74
3532.34	1716.74
3532.54	676.735
3532.73	1053.74
3532.93	205.735
3533.12	-2045.26
3533.32	5131.74
3533.51	-4787.26
3533.71	-1207.26
3533.9	461.735
3534.1	-1439.26
3534.3	4378.74
3534.49	-58.2647
3534.69	778.735
3534.88	2565.74
3535.08	2568.74
3535.27	496.735
3535.47	213.735
3535.66	85.7353
3535.86	2592.74
3536.05	418.735
3536.25	1863.74
3536.45	2060.74
3536.64	1298.74
3536.84	1098.74
3537.03	-191.265
3537.23	2713.74
3537.42	-2029.26
3537.62	-2173.26
3537.81	235.735
3538.01	278.735
3538.21	4562.74
3538.4	141.735
3538.6	458.735
3538.79	1072.74
3538.99	-1348.26
3539.18	-3717.26
3539.38	-646.265
3539.57	1143.74
3539.77	-484.265
3539.96	-2692.26
3540.16	-3048.26
3540.36	-2838.26
3540.55	-2100.26
3540.75	-2671.26
3540.94	-653.265
3541.14	-1912.26
3541.33	-4086.26
3541.53	-2405.26
3541.72	-6504.26
3541.92	-3619.26
3542.12	-378.265
3542.31	-1241.26
3542.51	-3834.26
3542.7	-4183.26
3542.9	-1989.26
3543.09	-7073.26
3543.29	-5697.26
3543.48	-2369.26
3543.68	-2907.26
3543.87	-4725.26
3544.07	-3098.26
3544.27	-2474.26
3544.46	-4330.26
3544.66	-1909.26
3544.85	-1434.26
3545.05	-5259.26
3545.24	-3990.26
3545.44	-6684.26
3545.63	-2262.26
3545.83	-2752.26
3546.03	-5937.26
3546.22	-3066.26
3546.42	-4933.26
3546.61	-4221.26
3546.81	495.735
3547	-5877.26
3547.2	-4016.26
3547.39	-3471.26
3547.59	-3161.26
3547.78	-2148.26
3547.98	-7263.26
3548.18	-2001.26
3548.37	-699.265
3548.57	-4884.26
3548.76	-4023.26
3548.96	-5397.26
3549.15	-3937.26
3549.35	-4392.26
3549.54	-5712.26
3549.74	-4028.26
3549.94	-3533.26
3550.13	-3184.26
3550.33	-7708.26
3550.52	-7063.26
3550.72	-5140.26
3550.91	-2197.26
3551.11	-9272.26
3551.3	-7129.26
3551.5	-5655.26
3551.7	-8114.26
3551.89	-7074.26
3552.09	-5311.26
3552.28	-7012.26
3552.48	-6464.26
3552.67	-7992.26
3552.87	-6686.26
3553.06	-11306.3
3553.26	-7065.26
3553.45	-4034.26
3553.65	-6708.26
3553.85	-3841.26
3554.04	-3889.26
3554.24	-4058.26
3554.43	-6950.26
3554.63	-6330.26
3554.82	-5962.26
3555.02	-3964.26
3555.21	-7478.26
3555.41	-5271.26
3555.6	-6007.26
3555.8	-2606.26
3556	-4795.26
3556.19	-4901.26
3556.39	-5247.26
3556.58	-2340.26
3556.78	-4558.26
3556.97	-5311.26
3557.17	-2199.26
3557.36	-6641.26
3557.56	-5171.26
3557.76	-5554.26
3557.95	-6379.26
3558.15	-3482.26
3558.34	-6577.26
3558.54	-4549.26
3558.73	-3743.26
3558.93	-7082.26
3559.12	-2604.26
3559.32	-4439.26
3559.52	-6883.26
3559.71	-4439.26
3559.91	-2968.26
3560.1	-6897.26
3560.3	-4801.26
3560.49	-1806.26
3560.69	-6764.26
3560.88	-5511.26
3561.08	-5019.26
3561.27	-5603.26
3561.47	-5837.26
3561.67	-5160.26
3561.86	-4389.26
3562.06	-6916.26
3562.25	-5385.26
3562.45	-3875.26
3562.64	-5456.26
3562.84	-4146.26
3563.03	-5077.26
3563.23	-4446.26
3563.43	-5653.26
3563.62	-2904.26
3563.82	-6933.26
3564.01	-856.265
3564.21	-2508.26
3564.4	-1937.26
3564.6	-1842.26
3564.79	-6317.26
3564.99	-2113.26
3565.18	-3400.26
3565.38	-8620.26
3565.58	-2649.26
3565.77	-1394.26
3565.97	-2731.26
3566.16	-2900.26
3566.36	-2635.26
3566.55	-3699.26
3566.75	-2514.26
3566.94	-3083.26
3567.14	-2799.26
3567.34	-3525.26
3567.53	-5649.26
3567.73	-4610.26
3567.92	-4755.26
3568.12	-4449.26
3568.31	-3828.26
3568.51	-2674.26
3568.7	-3294.26
3568.9	-989.265
3569.09	-3138.26
3569.29	-1896.26
3569.49	-2284.26
3569.68	-2662.26
3569.88	-2044.26
3570.07	-3504.26
3570.27	-298.265
3570.46	-2943.26
3570.66	-167.265
3570.85	-3535.26
3571.05	-936.265
3571.25	-4027.26
3571.44	-2514.26
3571.64	-2332.26
3571.83	-1754.26
3572.03	-3358.26
3572.22	-3367.26
3572.42	-2598.26
3572.61	-2549.26
3572.81	-2812.26
3573	-2831.26
3573.2	-6613.26
3573.4	-2070.26
3573.59	1491.74
3573.79	-4016.26
3573.98	-5301.26
3574.18	-1347.26
3574.37	-1008.26
3574.57	-3165.26
3574.76	-3254.26
3574.96	-3404.26
3575.16	127.735
3575.35	-5164.26
3575.55	-2140.26
3575.74	1408.74
3575.94	-3760.26
3576.13	-1773.26
3576.33	4028.74
3576.52	-1793.26
3576.72	-3981.26
3576.92	-4684.26
3577.11	-2744.26
3577.31	633.735
3577.5	-4950.26
3577.7	-2270.26
3577.89	-4128.26
3578.09	-4850.26
3578.28	-2179.26
3578.48	-1605.26
3578.67	-3240.26
3578.87	-1525.26
3579.07	-1529.26
3579.26	2796.74
3579.46	-3732.26
3579.65	-2567.26
3579.85	-2580.26
3580.04	-303.265
3580.24	-3834.26
3580.43	-3406.26
3580.63	-2632.26
3580.82	-1065.26
3581.02	-2636.26
3581.22	-2889.26
3581.41	1135.74
3581.61	-1180.26
3581.8	-1324.26
3582	826.735
3582.19	-343.265
3582.39	-1334.26
3582.58	-1274.26
3582.78	-3307.26
3582.98	-3613.26
3583.17	-1762.26
3583.37	-672.265
3583.56	-253.265
3583.76	8.73535
3583.95	-932.265
3584.15	-2917.26
3584.34	-2275.26
3584.54	-3684.26
3584.74	-3940.26
3584.93	-3066.26
3585.13	-2378.26
3585.32	1103.74
3585.52	-1796.26
3585.71	-1804.26
3585.91	-4299.26
3586.1	-4716.26
3586.3	668.735
3586.49	-229.265
3586.69	1114.74
3586.89	-5982.26
3587.08	-4298.26
3587.28	-3893.26
3587.47	-6003.26
3587.67	-806.265
3587.86	1504.74
3588.06	-4559.26
3588.25	-501.265
3588.45	506.735
3588.65	-1344.26
3588.84	-181.265
3589.04	442.735
3589.23	630.735
3589.43	-1482.26
3589.62	-755.265
3589.82	-670.265
3590.01	3669.74
3590.21	3064.74
3590.4	-1406.26
3590.6	-369.265
3590.8	-1405.26
3590.99	103.735
3591.19	4387.74
3591.38	-338.265
3591.58	-1112.26
3591.77	-700.265
3591.97	1489.74
3592.16	-1459.26
3592.36	3037.74
3592.56	-968.265
3592.75	-3582.26
3592.95	-1657.26
3593.14	-3440.26
3593.34	138.735
3593.53	610.735
3593.73	4507.74
3593.92	3801.74
3594.12	4600.74
3594.31	506.735
3594.51	328.735
3594.71	-226.265
3594.9	-614.265
3595.1	2154.74
3595.29	-323.265
3595.49	1843.74
3595.68	725.735
3595.88	-2358.26
3596.07	-3355.26
3596.27	-1964.26
3596.47	-455.265
3596.66	-1396.26
3596.86	-2806.26
3597.05	860.735
3597.25	4814.74
3597.44	570.735
3597.64	3151.74
3597.83	630.735
3598.03	-559.265
3598.22	1545.74
3598.42	3426.74
3598.62	2196.74
3598.81	-3125.26
3599.01	181.735
3599.2	-265.265
3599.4	-2290.26
3599.59	-2248.26
3599.79	-136.265
3599.98	-1122.26
3600.18	2558.74
3600.38	3280.74
3600.57	714.735
3600.77	-38.2647
3600.96	1189.74
3601.16	-588.265
3601.35	1425.74
3601.55	-4182.26
3601.74	-2622.26
3601.94	-3244.26
3602.14	2925.74
3602.33	6525.74
3602.53	787.735
3602.72	1939.74
3602.92	4493.74
3603.11	2019.74
3603.31	-173.265
3603.5	908.735
3603.7	-2714.26
3603.89	-1058.26
3604.09	1872.74
3604.29	645.735
3604.48	-267.265
3604.68	1027.74
3604.87	3171.74
3605.07	7957.74
3605.26	2679.74
3605.46	3849.74
3605.65	4454.74
3605.85	931.735
3606.04	99.7353
3606.24	1014.74
3606.44	249.735
3606.63	466.735
3606.83	-1362.26
3607.02	-1163.26
3607.22	-898.265
3607.41	1859.74
3607.61	813.735
3607.8	-2486.26
3608	-3676.26

## Sheet: Fig. 2e
Figure 2e
	Fe3O4+AA
Magnetic field (G)	Intensity (a.u.)
3408	-2971.19
3408.2	343.078
3408.39	3489.35
3408.59	448.638
3408.78	-1366.09
3408.98	1018.18
3409.17	2142.45
3409.37	1714.74
3409.56	1085.01
3409.76	1870.28
3409.96	487.552
3410.15	-2.17691
3410.35	-4042.89
3410.54	-2516.62
3410.74	2135.65
3410.93	873.925
3411.13	1806.2
3411.32	2533.49
3411.52	-283.244
3411.71	-1546.97
3411.91	-595.702
3412.11	416.587
3412.3	-459.142
3412.5	1814.13
3412.69	48.3994
3412.89	1105.67
3413.08	-302.041
3413.28	-731.77
3413.47	-456.499
3413.67	-3008.23
3413.86	1272.06
3414.06	-1337.67
3414.26	-2325.4
3414.45	1257.87
3414.65	1188.14
3414.84	-119.566
3415.04	658.705
3415.23	-4470.02
3415.43	1965.25
3415.62	-337.464
3415.82	-2201.19
3416.02	841.078
3416.21	1429.35
3416.41	2238.62
3416.6	-645.092
3416.8	-795.821
3416.99	1305.45
3417.19	-4336.28
3417.38	-662.008
3417.58	330.281
3417.78	711.552
3417.97	-1228.18
3418.17	998.094
3418.36	-2895.62
3418.56	-634.346
3418.75	-2850.08
3418.95	404.196
3419.14	-0.53365
3419.34	969.756
3419.53	-2472.97
3419.73	3689.3
3419.93	2238.57
3420.12	-1223.14
3420.32	2907.13
3420.51	-696.601
3420.71	1258.67
3420.9	-284.059
3421.1	1678.23
3421.29	948.501
3421.49	93.7718
3421.69	-4313.96
3421.88	-1715.69
3422.08	1364.6
3422.27	550.874
3422.47	909.144
3422.66	-666.585
3422.86	-444.295
3423.05	814.975
3423.25	-861.754
3423.44	3039.52
3423.64	2310.79
3423.84	4425.08
3424.03	-2218.65
3424.23	-499.381
3424.42	1184.89
3424.62	-1081.82
3424.81	-1445.55
3425.01	-360.404
3425.2	3314.93
3425.4	-1440.73
3425.6	-284.456
3425.79	495.883
3425.99	-428.779
3426.18	2703.56
3426.38	-1852.1
3426.57	1920.17
3426.77	2459.51
3426.96	-1291.15
3427.16	1605.18
3427.35	-1820.54
3427.55	291.795
3427.75	305.133
3427.94	1310.47
3428.14	-3566.19
3428.33	2404.08
3428.53	-775.58
3428.72	1836.76
3428.92	390.096
3429.11	-3040.63
3429.31	-2375.29
3429.51	147.045
3429.7	-342.617
3429.9	-1549.28
3430.09	-2015.01
3430.29	1167.33
3430.48	-61.3299
3430.68	-4248.99
3430.87	65.2802
3431.07	-3598.38
3431.26	1057.96
3431.46	2632.3
3431.66	-1027.37
3431.85	382.905
3432.05	-2912.76
3432.24	-3849.42
3432.44	-274.08
3432.63	-1541.74
3432.83	1329.53
3433.02	683.869
3433.22	-3074.79
3433.42	-138.454
3433.61	1142.82
3433.81	347.156
3434	1437.49
3434.2	-2217.17
3434.39	897.171
3434.59	5418.44
3434.78	712.781
3434.98	-981.881
3435.18	-2780.54
3435.37	-1555.27
3435.57	2825.07
3435.76	1712.41
3435.96	1442.74
3436.15	1009.08
3436.35	558.354
3436.54	914.693
3436.74	1081.03
3436.93	-481.631
3437.13	630.708
3437.33	-1301.02
3437.52	-51.6821
3437.72	1.65639
3437.91	-889.005
3438.11	2552.27
3438.3	-2130.4
3438.5	-1341.06
3438.69	158.282
3438.89	-143.38
3439.08	-1698.11
3439.28	-1615.77
3439.48	-616.432
3439.67	164.907
3439.87	3493.18
3440.06	-854.483
3440.26	1349.86
3440.45	-884.807
3440.65	128.532
3440.84	326.803
3441.04	239.142
3441.24	-868.17
3441.43	2878.28
3441.63	-137.273
3441.82	1688.03
3442.02	-1541.52
3442.21	2049.93
3442.41	-50.6264
3442.6	465.675
3442.8	-1045.88
3443	4086.57
3443.19	-1335.98
3443.39	757.469
3443.58	-88.2297
3443.78	113.219
3443.97	-2665.33
3444.17	713.116
3444.36	-2118.58
3444.56	-2339.13
3444.75	-1898.69
3444.95	-1918.24
3445.15	108.212
3445.34	1264.51
3445.54	330.961
3445.73	-890.59
3445.93	-1.14153
3446.12	-45.8404
3446.32	555.608
3446.51	-1080.94
3446.71	-1590.49
3446.91	-3891.05
3447.1	-325.745
3447.3	710.704
3447.49	1325.15
3447.69	58.6012
3447.88	-885.95
3448.08	708.351
3448.27	-2320.2
3448.47	2700.25
3448.66	-2849.3
3448.86	-3387
3449.06	-3549.55
3449.25	-884.105
3449.45	-2362.66
3449.64	-23.2078
3449.84	-190.907
3450.03	864.542
3450.23	3477.99
3450.42	2244.44
3450.62	2764.74
3450.82	-3149.81
3451.01	-185.363
3451.21	-173.914
3451.4	5541.53
3451.6	-152.165
3451.79	189.284
3451.99	-2039.27
3452.18	-484.818
3452.38	-4427.37
3452.57	-1529.07
3452.77	-837.62
3452.97	-606.172
3453.16	3760.28
3453.36	-234.422
3453.55	-4148.97
3453.75	-278.525
3453.94	2096.92
3454.14	-604.627
3454.33	833.674
3454.53	434.122
3454.73	2962.57
3454.92	-1472.98
3455.12	246.32
3455.31	2016.77
3455.51	-820.782
3455.7	753.666
3455.9	1969.12
3456.09	-361.584
3456.29	1216.41
3456.48	-4467.02
3456.68	-827.446
3456.88	-1197.88
3457.07	-114.31
3457.27	1180.26
3457.46	1258.83
3457.66	-440.598
3457.85	-2018.03
3458.05	-1553.46
3458.24	-8.89214
3458.44	2434.68
3458.64	-885.751
3458.83	-1051.19
3459.03	-1667.62
3459.22	264.955
3459.42	478.526
3459.61	673.091
3459.81	-630.339
3460	-193.768
3460.2	2805.8
3460.4	1573.37
3460.59	3812.94
3460.79	458.509
3460.98	-373.921
3461.18	-1722.35
3461.37	-1568.79
3461.57	-3672.21
3461.76	-646.644
3461.96	-906.073
3462.15	758.497
3462.35	-1405.94
3462.55	-1787.37
3462.74	-1791.8
3462.94	-528.226
3463.13	1451.34
3463.33	-1175.09
3463.52	1504.48
3463.72	207.051
3463.91	657.622
3464.11	-786.813
3464.3	2600.76
3464.5	-623.672
3464.7	-1977.1
3464.89	-6119.53
3465.09	2822.03
3465.28	791.605
3465.48	1132.18
3465.67	2715.75
3465.87	1984.29
3466.06	-1734.84
3466.26	2357.04
3466.46	-1079.08
3466.65	2155.8
3466.85	-2190.28
3467.04	4414.6
3467.24	460.482
3467.43	-1872.64
3467.63	1132.24
3467.82	-669.839
3468.02	4191.04
3468.22	5390.92
3468.41	3707.8
3468.61	-64.2809
3468.8	-1902.4
3469	-733.522
3469.19	901.357
3469.39	836.236
3469.58	-446.843
3469.78	1709.04
3469.97	3464.92
3470.17	-1972.21
3470.37	1083.71
3470.56	525.594
3470.76	-1053.53
3470.95	-2479.65
3471.15	1397.23
3471.34	642.152
3471.54	1592.03
3471.73	2210.91
3471.93	-2222.21
3472.13	1109.67
3472.32	-486.41
3472.52	1259.47
3472.71	-711.652
3472.91	2109.23
3473.1	2290.15
3473.3	1973.03
3473.49	-1700.09
3473.69	1379.79
3473.88	1925.67
3474.08	2629.59
3474.28	3659.46
3474.47	138.344
3474.67	1922.22
3474.86	3480.14
3475.06	922.023
3475.25	4419.9
3475.45	3334.78
3475.64	-518.339
3475.84	-1566.42
3476.04	-605.539
3476.23	2388.34
3476.43	559.219
3476.62	-199.86
3476.82	1316.02
3477.01	2078.9
3477.21	1679.78
3477.4	1680.66
3477.6	2152.58
3477.79	-767.543
3477.99	1446.34
3478.19	1198.22
3478.38	3504.09
3478.58	-138.985
3478.77	-1859.11
3478.97	-1473.23
3479.16	1838.65
3479.36	-2286.43
3479.55	-1376.55
3479.75	167.332
3479.95	-1666.79
3480.14	-1859.91
3480.34	1819.01
3480.53	588.89
3480.73	1365.77
3480.92	3031.65
3481.12	1834.57
3481.31	3377.45
3481.51	1257.33
3481.7	3732.21
3481.9	3227.09
3482.1	2393.01
3482.29	-662.114
3482.49	-3616.23
3482.68	1598.64
3482.88	274.523
3483.07	2102.44
3483.27	339.323
3483.46	2120.2
3483.66	-497.918
3483.86	-2261
3484.05	-793.118
3484.25	1994.76
3484.44	-487.36
3484.64	264.519
3484.83	-2116.56
3485.03	684.319
3485.22	1438.2
3485.42	1881.08
3485.61	1843
3485.81	165.877
3486.01	-1466.24
3486.2	1552.64
3486.4	101.515
3486.59	1584.44
3486.79	-172.685
3486.98	448.194
3487.18	1100.07
3487.37	3375.99
3487.57	3189.87
3487.77	-2843.25
3487.96	-371.368
3488.16	1936.51
3488.35	2118.43
3488.55	1418.31
3488.74	-966.81
3488.94	-609.931
3489.13	1329.95
3489.33	-1007.13
3489.52	817.748
3489.72	4642.63
3489.92	-1816.49
3490.11	-135.573
3490.31	529.306
3490.5	814.186
3490.7	3460.06
3490.89	5090.94
3491.09	-2432.14
3491.28	912.744
3491.48	-3836.38
3491.68	-869.497
3491.87	5206.42
3492.07	17.3024
3492.26	2785.18
3492.46	1521.06
3492.65	1567.94
3492.85	1387.86
3493.04	2041.74
3493.24	4762.62
3493.44	1252.5
3493.63	884.378
3493.83	606.298
3494.02	1816.18
3494.22	-1118.94
3494.41	773.936
3494.61	1840.86
3494.8	1463.74
3495	2698.61
3495.19	713.494
3495.39	-1678.63
3495.59	-2180.71
3495.78	-883.827
3495.98	-1053.95
3496.17	-896.068
3496.37	1776.85
3496.56	3951.73
3496.76	259.611
3496.95	2603.49
3497.15	4814.37
3497.34	1746.29
3497.54	825.169
3497.74	4333.05
3497.93	-384.073
3498.13	2702.81
3498.32	3573.73
3498.52	1531.61
3498.71	458.486
3498.91	1413.36
3499.1	-2415.71
3499.3	-1414.84
3499.5	-1245.96
3499.69	-240.077
3499.89	3668.8
3500.08	1188.72
3500.28	2250.6
3500.47	-1922.52
3500.67	3979.36
3500.86	-3136.72
3501.06	758.161
3501.26	341.04
3501.45	-302.081
3501.65	1155.8
3501.84	4639.72
3502.04	2602.6
3502.23	2275.48
3502.43	2509.4
3502.62	954.181
3502.82	-2038.07
3503.01	-1185.33
3503.21	3668.42
3503.41	471.163
3503.6	847.949
3503.8	335.695
3503.99	-645.56
3504.19	-2813.81
3504.38	-1374.07
3504.58	2105.72
3504.77	124.463
3504.97	-960.792
3505.17	81.954
3505.36	4204.74
3505.56	2175.49
3505.75	-35.7692
3505.95	-1325.02
3506.14	1115.72
3506.34	1265.51
3506.53	941.253
3506.73	1586
3506.92	1319.74
3507.12	4242.53
3507.32	536.276
3507.51	-2920.98
3507.71	-1763.23
3507.9	-4601.49
3508.1	-3830.7
3508.29	-7197.96
3508.49	-5320.21
3508.68	-2798.47
3508.88	-4041.72
3509.08	-1766.93
3509.27	-2487.19
3509.47	-6891.44
3509.66	-472.697
3509.86	2037.09
3510.05	-1266.17
3510.25	-1385.42
3510.44	-1168.67
3510.64	805.071
3510.83	-1194.14
3511.03	-2741.4
3511.23	-1974.65
3511.42	-2630.91
3511.62	-1699.12
3511.81	1903.62
3512.01	-1653.63
3512.2	-2214.88
3512.4	-612.139
3512.59	-4190.35
3512.79	-434.607
3512.99	-1558.86
3513.18	794.884
3513.38	456.629
3513.57	-1052.58
3513.77	-1571.84
3513.96	32.906
3514.16	-293.348
3514.35	-4018.56
3514.55	-1629.82
3514.74	1969.93
3514.94	-2744.33
3515.14	2883.42
3515.33	-1264.79
3515.53	1975.95
3515.72	-1312.3
3515.92	-3237.56
3516.11	-459.772
3516.31	-651.027
3516.5	-1519.28
3516.7	-1313.54
3516.9	-949.79
3517.09	-1992
3517.29	-917.259
3517.48	-3525.51
3517.68	-2496.77
3517.87	-1632.98
3518.07	591.764
3518.26	-919.491
3518.46	-959.745
3518.66	3463
3518.85	202.786
3519.05	-2066.47
3519.24	380.277
3519.44	3410.02
3519.63	722.769
3519.83	-853.446
3520.02	-948.7
3520.22	2801.05
3520.41	1189.79
3520.61	-105.423
3520.81	-603.678
3521	1352.07
3521.2	703.813
3521.39	1853.56
3521.59	-1665.66
3521.78	-1193.91
3521.98	-820.164
3522.17	-269.419
3522.37	2246.37
3522.56	-30.8873
3522.76	-3611.14
3522.96	196.604
3523.15	-2182.65
3523.35	-366.865
3523.54	938.881
3523.74	-3018.37
3523.93	-416.628
3524.13	-1515.88
3524.32	-1997.1
3524.52	707.649
3524.72	1449.39
3524.91	3736.14
3525.11	-2344.07
3525.3	2394.67
3525.5	1948.42
3525.69	3221.16
3525.89	-733.092
3526.08	-2052.31
3526.28	773.439
3526.48	-2258.82
3526.67	-375.07
3526.87	-3436.28
3527.06	-986.538
3527.26	-2326.79
3527.45	1202.95
3527.65	465.698
3527.84	1450.48
3528.04	-625.771
3528.23	-3972.02
3528.43	824.721
3528.63	593.466
3528.82	-72.7481
3529.02	-3246
3529.21	2306.74
3529.41	-1404.51
3529.6	1001.27
3529.8	527.02
3529.99	-1797.23
3530.19	-2742.49
3530.39	712.257
3530.58	-659.958
3530.78	3002.79
3530.97	189.495
3531.17	301.716
3531.36	-1423.26
3531.56	704.965
3531.75	541.186
3531.95	3932.41
3532.14	-1301.37
3532.34	1240.66
3532.54	-1388.12
3532.73	1752.1
3532.93	641.321
3533.12	-255.652
3533.32	1592.57
3533.51	1977.79
3533.71	86.0117
3533.9	968.233
3534.1	110.26
3534.3	1180.48
3534.49	-592.296
3534.69	1420.92
3534.88	-2369.85
3535.08	2822.17
3535.27	-961.605
3535.47	-268.384
3535.66	1562.84
3535.86	-88.1351
3536.05	-1587.91
3536.25	-3610.69
3536.45	-1368.47
3536.64	3980.75
3536.84	-670.222
3537.03	-1721
3537.23	3133.22
3537.42	968.442
3537.62	235.469
3537.81	4159.69
3538.01	1671.91
3538.21	1839.13
3538.4	-765.646
3538.6	568.381
3538.79	34.6029
3538.99	-1669.18
3539.18	194.045
3539.38	2484.27
3539.57	2232.29
3539.77	810.516
3539.96	-633.263
3540.16	863.958
3540.36	-3975.01
3540.55	-1615.79
3540.75	60.4282
3540.94	-1327.35
3541.14	-1315.13
3541.33	-565.817
3541.53	155.378
3541.72	-245.428
3541.92	-897.233
3542.12	-2830.14
3542.31	1741.05
3542.51	522.248
3542.7	1182.44
3542.9	-2577.36
3543.09	703.729
3543.29	50.9238
3543.48	-2699.88
3543.68	1435.31
3543.87	-549.595
3544.07	-631.4
3544.27	1163.79
3544.46	-956.011
3544.66	308.183
3544.85	-2159.72
3545.05	-2176.53
3545.24	2372.66
3545.44	-552.141
3545.63	-1119.95
3545.83	-2035.85
3546.03	232.34
3546.22	-239.465
3546.42	-793.271
3546.61	1854.82
3546.81	-731.984
3547	-2748.79
3547.2	-961.595
3547.39	-2111.4
3547.59	252.691
3547.78	1507.89
3547.98	-1236.92
3548.18	-1656.72
3548.37	-886.633
3548.57	-2387.44
3548.76	243.756
3548.96	-2792.05
3549.15	1307.15
3549.35	-2638.76
3549.54	-2009.57
3549.74	-2698.37
3549.94	2703.82
3550.13	1660.02
3550.33	-521.892
3550.52	-1587.7
3550.72	375.497
3550.91	2942.69
3551.11	479.783
3551.3	-693.022
3551.5	2598.17
3551.7	-1212.63
3551.89	121.562
3552.09	1429.65
3552.28	6022.85
3552.48	-429.957
3552.67	3439.24
3552.87	3593.33
3553.06	-2589.48
3553.26	-501.281
3553.45	220.913
3553.65	-511.892
3553.85	-3094.13
3554.04	-4277.34
3554.24	-1942.55
3554.43	865.237
3554.63	-910.973
3554.82	-928.142
3555.02	502.648
3555.21	1187.44
3555.41	5544.23
3555.6	403.059
3555.8	957.849
3556	-1946.36
3556.19	-3235.57
3556.39	-1892.78
3556.58	-6.95014
3556.78	1977.84
3556.97	2944.63
3557.17	824.421
3557.36	-2407.75
3557.56	3040.04
3557.76	-1460.17
3557.95	-291.379
3558.15	1821.41
3558.34	-587.758
3558.54	-2045.97
3558.73	1309.82
3558.93	-67.3876
3559.12	-2541.56
3559.32	-960.767
3559.52	3147.02
3559.71	185.813
3559.91	-2133.4
3560.1	-97.5662
3560.3	-3294.78
3560.49	-4039.99
3560.69	155.805
3560.88	1402.59
3561.08	-1976.58
3561.27	2926.22
3561.47	0.00533
3561.67	-752.204
3561.86	-1768.37
3562.06	-1186.58
3562.25	3437.21
3562.45	2729
3562.64	1705.79
3562.84	-1422.38
3563.03	-490.593
3563.23	-377.803
3563.43	-1529.01
3563.62	-586.182
3563.82	-2203.39
3564.01	519.398
3564.21	-70.8115
3564.4	526.979
3564.6	356.809
3564.79	923.599
3564.99	3237.39
3565.18	42.1796
3565.38	2814.97
3565.58	2363.8
3565.77	1248.59
3565.97	1091.38
3566.16	-272.829
3566.36	1455
3566.55	504.791
3566.75	-53.4186
3566.94	743.371
3567.14	3441.16
3567.34	282.992
3567.53	3199.78
3567.73	-1411.43
3567.92	787.363
3568.12	-3761.81
3568.31	-1376.02
3568.51	-782.227
3568.7	969.564
3568.9	3949.35
3569.09	2392.18
3569.29	562.974
3569.49	-1414.24
3569.68	150.555
3569.88	86.3448
3570.07	1029.18
3570.27	1902.97
3570.46	1472.76
3570.66	-401.454
3570.85	-300.624
3571.05	-1238.83
3571.25	1664.96
3571.44	4865.75
3571.64	-2053.46
3571.83	-10.6328
3572.03	-1743.84
3572.22	698.948
3572.42	2886.74
3572.61	387.568
3572.81	4220.36
3573	-106.852
3573.2	436.939
3573.4	370.729
3573.59	2291.56
3573.79	1982.35
3573.98	-719.861
3574.18	-431.07
3574.37	-2337.24
3574.57	750.55
3574.76	-278.66
3574.96	858.131
3575.16	-872.079
3575.35	1502.75
3575.55	-1222.46
3575.74	-198.668
3575.94	-134.878
3576.13	-138.088
3576.33	2006.74
3576.52	420.532
3576.72	-86.6774
3576.92	-1991.89
3577.11	-2758.06
3577.31	393.733
3577.5	2114.52
3577.7	-2313.69
3577.89	2370.1
3578.09	-1957.07
3578.28	1211.72
3578.48	-3097.49
3578.67	-443.695
3578.87	1998.14
3579.07	-224.075
3579.26	-619.284
3579.46	-5609.49
3579.65	66.2957
3579.85	-2475.87
3580.04	-819.084
3580.24	1065.71
3580.43	93.4967
3580.63	-1428.71
3580.82	1296.12
3581.02	-401.093
3581.22	-1562.3
3581.41	34.4878
3581.61	-1850.68
3581.8	-390.892
3582	-779.101
3582.19	-999.311
3582.39	194.479
3582.58	35.3092
3582.78	2441.1
3582.98	-3114.11
3583.17	3682.68
3583.37	-377.49
3583.56	-460.7
3583.76	-311.909
3583.95	-1460.12
3584.15	2519.67
3584.34	994.501
3584.54	-2664.71
3584.74	75.0817
3584.93	-189.128
3585.13	-2362.34
3585.32	959.492
3585.52	-989.717
3585.71	-55.9272
3585.91	808.863
3586.1	683.693
3586.3	-7027.52
3586.49	-814.726
3586.69	-653.936
3586.89	-2892.15
3587.08	-55.3157
3587.28	-1018.53
3587.47	-14.7353
3587.67	1248.05
3587.86	-838.115
3588.06	-851.325
3588.25	-1892.53
3588.45	424.256
3588.65	429.046
3588.84	132.876
3589.04	-1693.33
3589.23	2788.46
3589.43	5854.25
3589.62	-1536.92
3589.82	-1790.13
3590.01	1241.66
3590.21	-62.5523
3590.4	-1908.76
3590.6	-445.932
3590.8	-2783.14
3590.99	-485.351
3591.19	-2982.56
3591.38	3594.23
3591.58	3867.06
3591.77	863.85
3591.97	-686.36
3592.16	-253.57
3592.36	1436.26
3592.56	3603.05
3592.75	-4634.16
3592.95	-38.3691
3593.14	1806.42
3593.34	-1329.75
3593.53	1021.04
3593.73	-139.168
3593.92	443.622
3594.12	-1469.55
3594.31	-617.757
3594.51	1027.03
3594.71	-2707.18
3594.9	-663.387
3595.1	-348.557
3595.29	-489.766
3595.49	740.024
3595.68	2190.81
3595.88	279.604
3596.07	409.434
3596.27	-173.775
3596.47	-708.985
3596.66	1063.8
3596.86	69.6354
3597.05	1338.43
3597.25	2811.22
3597.44	3236.01
3597.64	-1102.2
3597.83	175.627
3598.03	-2364.58
3598.22	4628.21
3598.42	-1097
3598.62	-1367.17
3598.81	1864.62
3599.01	-2017.59
3599.2	-2130.8
3599.4	2952.99
3599.59	-1483.18
3599.79	-1344.39
3599.98	324.399
3600.18	1167.19
3600.38	1544.98
3600.57	-109.19
3600.77	-2014.4
3600.96	-2658.61
3601.16	494.18
3601.35	-2441.99
3601.55	762.801
3601.74	71.5909
3601.94	-1038.62
3602.14	-2670.83
3602.33	409.002
3602.53	258.792
3602.72	997.582
3602.92	-1100.63
3603.11	-1989.8
3603.31	2356.99
3603.5	401.783
3603.7	-1157.43
3603.89	1143.36
3604.09	-3380.81
3604.29	-282.016
3604.48	-2601.23
3604.68	-73.436
3604.87	374.394
3605.07	1306.18
3605.26	-3376.03
3605.46	-2250.24
3605.65	1048.56
3605.85	-581.614
3606.04	-563.824
3606.24	1127.97
3606.44	1606.76
3606.63	35.5462
3606.83	571.377
3607.02	16.1668
3607.22	710.957
3607.41	-1710.25
3607.61	-1146.42
3607.8	-304.632
3608	1777.16

## Sheet: Fig. 2f
Figure 2f
	Fe3O4+H2O2+AA
Magnetic field (G)	Intensity (a.u.)
3408	3453.32
3408.2	4903.32
3408.39	6156.32
3408.59	4973.32
3408.78	8905.32
3408.98	3652.32
3409.17	5820.32
3409.37	6672.32
3409.56	8391.32
3409.76	6294.32
3409.96	8224.32
3410.15	5309.32
3410.35	7110.32
3410.54	2804.32
3410.74	4634.32
3410.93	4650.32
3411.13	6384.32
3411.32	4085.32
3411.52	3537.32
3411.71	5314.32
3411.91	7676.32
3412.11	7318.32
3412.3	4014.32
3412.5	5852.32
3412.69	5856.32
3412.89	4414.32
3413.08	8008.32
3413.28	9868.32
3413.47	5508.32
3413.67	6554.32
3413.86	6748.32
3414.06	2814.32
3414.26	3369.32
3414.45	4436.32
3414.65	7462.32
3414.84	3239.32
3415.04	5756.32
3415.23	4796.32
3415.43	-1389.68
3415.62	6433.32
3415.82	7203.32
3416.02	7240.32
3416.21	4133.32
3416.41	4182.32
3416.6	666.319
3416.8	6002.32
3416.99	5923.32
3417.19	7067.32
3417.38	3545.32
3417.58	4515.32
3417.78	6848.32
3417.97	7771.32
3418.17	4236.32
3418.36	5455.32
3418.56	3964.32
3418.75	540.319
3418.95	4658.32
3419.14	9706.32
3419.34	6914.32
3419.53	6994.32
3419.73	4369.32
3419.93	7025.32
3420.12	6026.32
3420.32	4428.32
3420.51	7981.32
3420.71	6095.32
3420.9	6127.32
3421.1	3034.32
3421.29	4656.32
3421.49	8235.32
3421.69	6201.32
3421.88	5405.32
3422.08	3025.32
3422.27	4098.32
3422.47	5037.32
3422.66	5651.32
3422.86	5889.32
3423.05	5797.32
3423.25	5838.32
3423.44	3734.32
3423.64	6352.32
3423.84	4227.32
3424.03	6291.32
3424.23	6887.32
3424.42	2870.32
3424.62	3923.32
3424.81	7942.32
3425.01	5698.32
3425.2	3589.32
3425.4	2939.32
3425.6	7644.32
3425.79	2043.32
3425.99	5724.32
3426.18	4652.32
3426.38	3762.32
3426.57	2254.32
3426.77	5222.32
3426.96	4906.32
3427.16	2119.32
3427.35	4432.32
3427.55	490.319
3427.75	3120.32
3427.94	4375.32
3428.14	2601.32
3428.33	4352.32
3428.53	2249.32
3428.72	4809.32
3428.92	2761.32
3429.11	5842.32
3429.31	4584.32
3429.51	3268.32
3429.7	4457.32
3429.9	9.31934
3430.09	3117.32
3430.29	2971.32
3430.48	619.319
3430.68	3215.32
3430.87	4135.32
3431.07	3873.32
3431.26	-172.681
3431.46	-2722.68
3431.66	3589.32
3431.85	3986.32
3432.05	3269.32
3432.24	2453.32
3432.44	-183.681
3432.63	436.319
3432.83	3678.32
3433.02	2593.32
3433.22	-2122.68
3433.42	-3538.68
3433.61	2178.32
3433.81	-720.681
3434	6923.32
3434.2	2749.32
3434.39	-443.681
3434.59	997.319
3434.78	2412.32
3434.98	6525.32
3435.18	1879.32
3435.37	-560.681
3435.57	787.319
3435.76	1453.32
3435.96	670.319
3436.15	-801.681
3436.35	2218.32
3436.54	3335.32
3436.74	1963.32
3436.93	2188.32
3437.13	3246.32
3437.33	1685.32
3437.52	4269.32
3437.72	5570.32
3437.91	2596.32
3438.11	1489.32
3438.3	1748.32
3438.5	1059.32
3438.69	3277.32
3438.89	4239.32
3439.08	4193.32
3439.28	1860.32
3439.48	-305.681
3439.67	4686.32
3439.87	697.319
3440.06	4150.32
3440.26	1180.32
3440.45	-35.6807
3440.65	4363.32
3440.84	3661.32
3441.04	2317.32
3441.24	-1356.68
3441.43	-1459.68
3441.63	4130.32
3441.82	2621.32
3442.02	-74.6807
3442.21	916.319
3442.41	3441.32
3442.6	3374.32
3442.8	3840.32
3443	4183.32
3443.19	2292.32
3443.39	4566.32
3443.58	902.319
3443.78	2327.32
3443.97	2489.32
3444.17	2327.32
3444.36	5282.32
3444.56	1300.32
3444.75	3335.32
3444.95	3238.32
3445.15	154.319
3445.34	2879.32
3445.54	443.319
3445.73	2472.32
3445.93	3027.32
3446.12	1947.32
3446.32	-698.681
3446.51	3118.32
3446.71	717.319
3446.91	-3872.68
3447.1	-1095.68
3447.3	850.319
3447.49	3288.32
3447.69	-265.681
3447.88	3263.32
3448.08	575.319
3448.27	-1841.68
3448.47	-2978.68
3448.66	-348.681
3448.86	1491.32
3449.06	4026.32
3449.25	204.319
3449.45	272.319
3449.64	289.319
3449.84	462.319
3450.03	-1067.68
3450.23	1975.32
3450.42	1368.32
3450.62	-2123.68
3450.82	480.319
3451.01	2762.32
3451.21	2762.32
3451.4	-712.681
3451.6	-331.681
3451.79	1704.32
3451.99	3150.32
3452.18	1101.32
3452.38	-683.681
3452.57	5806.32
3452.77	2551.32
3452.97	-324.681
3453.16	-3048.68
3453.36	-765.681
3453.55	994.319
3453.75	-3294.68
3453.94	-1709.68
3454.14	1590.32
3454.33	1825.32
3454.53	1717.32
3454.73	-2081.68
3454.92	2751.32
3455.12	-522.681
3455.31	-3796.68
3455.51	-226.681
3455.7	-1497.68
3455.9	184.319
3456.09	1955.32
3456.29	-3234.68
3456.48	841.319
3456.68	66.3193
3456.88	-2158.68
3457.07	1592.32
3457.27	-2549.68
3457.46	697.319
3457.66	-321.681
3457.85	886.319
3458.05	-4290.68
3458.24	-1778.68
3458.44	-518.681
3458.64	858.319
3458.83	1018.32
3459.03	541.319
3459.22	-1245.68
3459.42	-1260.68
3459.61	-2331.68
3459.81	-1306.68
3460	-2404.68
3460.2	-2228.68
3460.4	-2288.68
3460.59	-1902.68
3460.79	-3005.68
3460.98	-3156.68
3461.18	-590.681
3461.37	-3716.68
3461.57	-1217.68
3461.76	1099.32
3461.96	2876.32
3462.15	-1064.68
3462.35	-4540.68
3462.55	-1216.68
3462.74	-871.681
3462.94	-2054.68
3463.13	-2432.68
3463.33	-1704.68
3463.52	508.319
3463.72	-2482.68
3463.91	557.319
3464.11	-2593.68
3464.3	2041.32
3464.5	-3788.68
3464.7	1017.32
3464.89	-2952.68
3465.09	-3904.68
3465.28	146.319
3465.48	425.319
3465.67	-514.681
3465.87	-2232.68
3466.06	-2540.68
3466.26	-3983.68
3466.46	2713.32
3466.65	-832.681
3466.85	-2052.68
3467.04	-2676.68
3467.24	270.319
3467.43	-193.681
3467.63	-917.681
3467.82	-1527.68
3468.02	1246.32
3468.22	-2489.68
3468.41	-3310.68
3468.61	-1469.68
3468.8	3281.32
3469	2436.32
3469.19	2970.32
3469.39	-1769.68
3469.58	3728.32
3469.78	8011.32
3469.97	15058.3
3470.17	24297.3
3470.37	27185.3
3470.56	30353.3
3470.76	25457.3
3470.95	24180.3
3471.15	18022.3
3471.34	6258.32
3471.54	-3689.68
3471.73	-11598.7
3471.93	-23041.7
3472.13	-32767.7
3472.32	-33193.7
3472.52	-32614.7
3472.71	-27271.7
3472.91	-15665.7
3473.1	-12013.7
3473.3	-7437.68
3473.49	-4991.68
3473.69	-5226.68
3473.88	-4416.68
3474.08	-3046.68
3474.28	-4989.68
3474.47	-1076.68
3474.67	-748.681
3474.86	1018.32
3475.06	1958.32
3475.25	-3203.68
3475.45	-5406.68
3475.64	-1426.68
3475.84	-1548.68
3476.04	-3968.68
3476.23	696.319
3476.43	2869.32
3476.62	-550.681
3476.82	-550.681
3477.01	-1383.68
3477.21	2417.32
3477.4	-1817.68
3477.6	-439.681
3477.79	-4410.68
3477.99	-4216.68
3478.19	569.319
3478.38	339.319
3478.58	460.319
3478.77	-647.681
3478.97	-4839.68
3479.16	547.319
3479.36	-1234.68
3479.55	-1025.68
3479.75	3771.32
3479.95	2130.32
3480.14	-772.681
3480.34	-1821.68
3480.53	1086.32
3480.73	-3223.68
3480.92	-2544.68
3481.12	-3326.68
3481.31	47.3193
3481.51	-1802.68
3481.7	-3134.68
3481.9	-463.681
3482.1	-28.6807
3482.29	-1465.68
3482.49	361.319
3482.68	2605.32
3482.88	-302.681
3483.07	-688.681
3483.27	4149.32
3483.46	1534.32
3483.66	4782.32
3483.86	1800.32
3484.05	-800.681
3484.25	-750.681
3484.44	1436.32
3484.64	3870.32
3484.83	2503.32
3485.03	9133.32
3485.22	11111.3
3485.42	17930.3
3485.61	26105.3
3485.81	28817.3
3486.01	29874.3
3486.2	22645.3
3486.4	16888.3
3486.59	12413.3
3486.79	5579.32
3486.98	-314.681
3487.18	-6430.68
3487.37	-14691.7
3487.57	-22717.7
3487.77	-28294.7
3487.96	-26770.7
3488.16	-16978.7
3488.35	-13816.7
3488.55	-12662.7
3488.74	-7532.68
3488.94	-2718.68
3489.13	-582.681
3489.33	-5320.68
3489.52	-5949.68
3489.72	-2774.68
3489.92	-254.681
3490.11	-4098.68
3490.31	-2045.68
3490.5	-910.681
3490.7	-4269.68
3490.89	-5305.68
3491.09	-1313.68
3491.28	2114.32
3491.48	875.319
3491.68	4007.32
3491.87	1367.32
3492.07	1117.32
3492.26	-3221.68
3492.46	2053.32
3492.65	1170.32
3492.85	1063.32
3493.04	2780.32
3493.24	5948.32
3493.44	2868.32
3493.63	-903.681
3493.83	-1816.68
3494.02	442.319
3494.22	2303.32
3494.41	2242.32
3494.61	1326.32
3494.8	3440.32
3495	6215.32
3495.19	8905.32
3495.39	8197.32
3495.59	16055.3
3495.78	20336.3
3495.98	19691.3
3496.17	20215.3
3496.37	20744.3
3496.56	16127.3
3496.76	5812.32
3496.95	-3.68066
3497.15	-6312.68
3497.34	-11365.7
3497.54	-14056.7
3497.74	-24768.7
3497.93	-23834.7
3498.13	-26127.7
3498.32	-23483.7
3498.52	-14145.7
3498.71	-6077.68
3498.91	-3506.68
3499.1	1497.32
3499.3	658.319
3499.5	-2419.68
3499.69	-1521.68
3499.89	2676.32
3500.08	2622.32
3500.28	3440.32
3500.47	8613.32
3500.67	14077.3
3500.86	19345.3
3501.06	18140.3
3501.26	23270.3
3501.45	21301.3
3501.65	21354.3
3501.84	15062.3
3502.04	12296.3
3502.23	4094.32
3502.43	-66.6807
3502.62	-5603.68
3502.82	-16074.7
3503.01	-17628.7
3503.21	-16328.7
3503.41	-12393.7
3503.6	-13551.7
3503.8	-8942.68
3503.99	-6764.68
3504.19	-5528.68
3504.38	-6918.68
3504.58	-8570.68
3504.77	-8347.68
3504.97	-1054.68
3505.17	-4762.68
3505.36	-622.681
3505.56	-2333.68
3505.75	-718.681
3505.95	-2182.68
3506.14	179.319
3506.34	1728.32
3506.53	604.319
3506.73	-1132.68
3506.92	-1213.68
3507.12	-307.681
3507.32	-203.681
3507.51	-1219.68
3507.71	1087.32
3507.9	-1538.68
3508.1	-4458.68
3508.29	1412.32
3508.49	3325.32
3508.68	1098.32
3508.88	-1140.68
3509.08	-5423.68
3509.27	-4150.68
3509.47	-3169.68
3509.66	-215.681
3509.86	2760.32
3510.05	2164.32
3510.25	831.319
3510.44	4233.32
3510.64	5012.32
3510.83	14375.3
3511.03	13255.3
3511.23	24019.3
3511.42	26835.3
3511.62	33470.3
3511.81	28351.3
3512.01	19388.3
3512.2	6841.32
3512.4	-1864.68
3512.59	-6205.68
3512.79	-17841.7
3512.99	-23789.7
3513.18	-24887.7
3513.38	-31205.7
3513.57	-35532.7
3513.77	-21502.7
3513.96	-12647.7
3514.16	-13020.7
3514.35	-2083.68
3514.55	533.319
3514.74	-1172.68
3514.94	61.3193
3515.14	-1794.68
3515.33	-1340.68
3515.53	189.319
3515.72	1152.32
3515.92	-1242.68
3516.11	-3343.68
3516.31	-2420.68
3516.5	-2858.68
3516.7	-4275.68
3516.9	-1970.68
3517.09	-1533.68
3517.29	1867.32
3517.48	2179.32
3517.68	-179.681
3517.87	1979.32
3518.07	-422.681
3518.26	4016.32
3518.46	-699.681
3518.66	777.319
3518.85	1177.32
3519.05	1389.32
3519.24	-1584.68
3519.44	675.319
3519.63	3438.32
3519.83	133.319
3520.02	2282.32
3520.22	2277.32
3520.41	2670.32
3520.61	914.319
3520.81	3199.32
3521	3885.32
3521.2	1755.32
3521.39	1023.32
3521.59	902.319
3521.78	1911.32
3521.98	2175.32
3522.17	398.319
3522.37	3120.32
3522.56	3215.32
3522.76	-112.681
3522.96	3593.32
3523.15	-203.681
3523.35	667.319
3523.54	-714.681
3523.74	2795.32
3523.93	2623.32
3524.13	2686.32
3524.32	-2503.68
3524.52	487.319
3524.72	748.319
3524.91	2431.32
3525.11	2718.32
3525.3	2807.32
3525.5	1921.32
3525.69	3812.32
3525.89	6458.32
3526.08	4336.32
3526.28	6842.32
3526.48	19534.3
3526.67	21459.3
3526.87	26857.3
3527.06	33120.3
3527.26	30345.3
3527.45	24874.3
3527.65	8476.32
3527.84	3606.32
3528.04	-3342.68
3528.23	-12585.7
3528.43	-19333.7
3528.63	-26795.7
3528.82	-27674.7
3529.02	-29753.7
3529.21	-23054.7
3529.41	-18528.7
3529.6	-11214.7
3529.8	-7896.68
3529.99	-6451.68
3530.19	-2094.68
3530.39	-2747.68
3530.58	-2617.68
3530.78	-592.681
3530.97	-2009.68
3531.17	-4347.68
3531.36	-10.6807
3531.56	-571.681
3531.75	-2175.68
3531.95	1683.32
3532.14	-1802.68
3532.34	-427.681
3532.54	272.319
3532.73	-2038.68
3532.93	-2090.68
3533.12	-317.681
3533.32	1053.32
3533.51	409.319
3533.71	4916.32
3533.9	629.319
3534.1	-803.681
3534.3	205.319
3534.49	813.319
3534.69	-778.681
3534.88	761.319
3535.08	1469.32
3535.27	3169.32
3535.47	2106.32
3535.66	1489.32
3535.86	-2096.68
3536.05	915.319
3536.25	-844.681
3536.45	22.3193
3536.64	1263.32
3536.84	-907.681
3537.03	-1412.68
3537.23	1865.32
3537.42	-2656.68
3537.62	-2476.68
3537.81	-1588.68
3538.01	-4023.68
3538.21	-1304.68
3538.4	2180.32
3538.6	1507.32
3538.79	-389.681
3538.99	933.319
3539.18	-435.681
3539.38	-296.681
3539.57	2876.32
3539.77	-2345.68
3539.96	-3926.68
3540.16	-580.681
3540.36	-1780.68
3540.55	-3101.68
3540.75	1109.32
3540.94	-1644.68
3541.14	-1205.68
3541.33	-2243.68
3541.53	-2171.68
3541.72	-4160.68
3541.92	63.3193
3542.12	-481.681
3542.31	-1532.68
3542.51	1227.32
3542.7	-909.681
3542.9	-2234.68
3543.09	222.319
3543.29	1413.32
3543.48	-3961.68
3543.68	486.319
3543.87	314.319
3544.07	2188.32
3544.27	-40.6807
3544.46	-554.681
3544.66	-366.681
3544.85	64.3193
3545.05	-4195.68
3545.24	-2694.68
3545.44	-1086.68
3545.63	-3716.68
3545.83	-985.681
3546.03	-1793.68
3546.22	-1710.68
3546.42	-1669.68
3546.61	-1259.68
3546.81	-2879.68
3547	-2029.68
3547.2	-493.681
3547.39	-4872.68
3547.59	-2844.68
3547.78	-700.681
3547.98	2567.32
3548.18	1989.32
3548.37	-3356.68
3548.57	-3238.68
3548.76	-903.681
3548.96	-907.681
3549.15	-571.681
3549.35	-734.681
3549.54	-641.681
3549.74	-3448.68
3549.94	-2861.68
3550.13	-2184.68
3550.33	585.319
3550.52	-4072.68
3550.72	-5232.68
3550.91	-5217.68
3551.11	-4938.68
3551.3	-4054.68
3551.5	-3112.68
3551.7	-1122.68
3551.89	-2893.68
3552.09	-5525.68
3552.28	-5170.68
3552.48	-3194.68
3552.67	-3615.68
3552.87	-3729.68
3553.06	-999.681
3553.26	-2917.68
3553.45	-3404.68
3553.65	-4531.68
3553.85	-158.681
3554.04	-2292.68
3554.24	-3603.68
3554.43	-2168.68
3554.63	-2403.68
3554.82	-4439.68
3555.02	-5558.68
3555.21	-2880.68
3555.41	-4373.68
3555.6	-3269.68
3555.8	-2878.68
3556	-5425.68
3556.19	-2539.68
3556.39	-1760.68
3556.58	-3338.68
3556.78	-473.681
3556.97	-3685.68
3557.17	-942.681
3557.36	-4215.68
3557.56	-1855.68
3557.76	317.319
3557.95	-996.681
3558.15	-6558.68
3558.34	562.319
3558.54	-808.681
3558.73	71.3193
3558.93	-2884.68
3559.12	-4175.68
3559.32	-1535.68
3559.52	-516.681
3559.71	-514.681
3559.91	-3879.68
3560.1	-1938.68
3560.3	-3231.68
3560.49	-3135.68
3560.69	-4140.68
3560.88	178.319
3561.08	-3611.68
3561.27	-2929.68
3561.47	-4090.68
3561.67	-5841.68
3561.86	-1058.68
3562.06	-2735.68
3562.25	-5518.68
3562.45	-2263.68
3562.64	-8166.68
3562.84	-3571.68
3563.03	-1547.68
3563.23	-3496.68
3563.43	-2643.68
3563.62	-1582.68
3563.82	-1862.68
3564.01	-4571.68
3564.21	-5724.68
3564.4	-1126.68
3564.6	-222.681
3564.79	-1971.68
3564.99	-2649.68
3565.18	-2512.68
3565.38	-4611.68
3565.58	1027.32
3565.77	-3283.68
3565.97	-5271.68
3566.16	-4173.68
3566.36	-2273.68
3566.55	-4842.68
3566.75	-4103.68
3566.94	-531.681
3567.14	-5111.68
3567.34	-1368.68
3567.53	-2805.68
3567.73	-2371.68
3567.92	-114.681
3568.12	-3993.68
3568.31	397.319
3568.51	-4030.68
3568.7	-688.681
3568.9	-4427.68
3569.09	-3377.68
3569.29	-4625.68
3569.49	-3076.68
3569.68	-3939.68
3569.88	-3055.68
3570.07	-2136.68
3570.27	-22.6807
3570.46	-808.681
3570.66	-2169.68
3570.85	-1698.68
3571.05	-2590.68
3571.25	-2282.68
3571.44	-3090.68
3571.64	-4258.68
3571.83	-5001.68
3572.03	180.319
3572.22	-2589.68
3572.42	1344.32
3572.61	-108.681
3572.81	-3831.68
3573	1753.32
3573.2	-762.681
3573.4	-5562.68
3573.59	-2494.68
3573.79	-779.681
3573.98	-1156.68
3574.18	375.319
3574.37	648.319
3574.57	3447.32
3574.76	494.319
3574.96	-2956.68
3575.16	-4962.68
3575.35	-3995.68
3575.55	-4910.68
3575.74	-5845.68
3575.94	-1351.68
3576.13	-1695.68
3576.33	-3176.68
3576.52	-2813.68
3576.72	-4983.68
3576.92	-6472.68
3577.11	-4445.68
3577.31	401.319
3577.5	19.3193
3577.7	208.319
3577.89	-4122.68
3578.09	-1920.68
3578.28	-3909.68
3578.48	-3309.68
3578.67	-1180.68
3578.87	-1137.68
3579.07	-922.681
3579.26	-878.681
3579.46	1456.32
3579.65	-3464.68
3579.85	-462.681
3580.04	-771.681
3580.24	818.319
3580.43	-4515.68
3580.63	-2926.68
3580.82	-2388.68
3581.02	-4853.68
3581.22	-1859.68
3581.41	-2664.68
3581.61	-2292.68
3581.8	49.3193
3582	-2185.68
3582.19	-3475.68
3582.39	-820.681
3582.58	-2553.68
3582.78	-2506.68
3582.98	-4728.68
3583.17	-1802.68
3583.37	-1251.68
3583.56	3485.32
3583.76	-3020.68
3583.95	-3562.68
3584.15	-3777.68
3584.34	3824.32
3584.54	-2342.68
3584.74	-1737.68
3584.93	-661.681
3585.13	431.319
3585.32	-1214.68
3585.52	-2853.68
3585.71	-2306.68
3585.91	-4119.68
3586.1	-5145.68
3586.3	-1638.68
3586.49	-4143.68
3586.69	-987.681
3586.89	-571.681
3587.08	-374.681
3587.28	-1294.68
3587.47	-2694.68
3587.67	-2060.68
3587.86	-2104.68
3588.06	316.319
3588.25	-2234.68
3588.45	-1112.68
3588.65	-3122.68
3588.84	-909.681
3589.04	-2229.68
3589.23	-2677.68
3589.43	-1599.68
3589.62	-2457.68
3589.82	-2530.68
3590.01	-3278.68
3590.21	-4807.68
3590.4	-4319.68
3590.6	-1817.68
3590.8	-593.681
3590.99	-1470.68
3591.19	-3572.68
3591.38	-4745.68
3591.58	-4064.68
3591.77	-2176.68
3591.97	-853.681
3592.16	-2297.68
3592.36	1263.32
3592.56	-1971.68
3592.75	515.319
3592.95	766.319
3593.14	-3118.68
3593.34	-2888.68
3593.53	-893.681
3593.73	1605.32
3593.92	594.319
3594.12	-1610.68
3594.31	-1210.68
3594.51	-17.6807
3594.71	-1908.68
3594.9	-1264.68
3595.1	-2330.68
3595.29	-881.681
3595.49	-4770.68
3595.68	-1053.68
3595.88	27.3193
3596.07	-1721.68
3596.27	-648.681
3596.47	-2693.68
3596.66	-1815.68
3596.86	-1038.68
3597.05	-1264.68
3597.25	-570.681
3597.44	-1853.68
3597.64	-2809.68
3597.83	-3634.68
3598.03	-2420.68
3598.22	-2704.68
3598.42	-1019.68
3598.62	-3510.68
3598.81	1083.32
3599.01	-2499.68
3599.2	-3617.68
3599.4	536.319
3599.59	-3892.68
3599.79	-755.681
3599.98	-2575.68
3600.18	-3473.68
3600.38	2288.32
3600.57	-576.681
3600.77	-190.681
3600.96	3357.32
3601.16	-1789.68
3601.35	-4663.68
3601.55	-2091.68
3601.74	-1046.68
3601.94	-1983.68
3602.14	-504.681
3602.33	-512.681
3602.53	-1620.68
3602.72	-888.681
3602.92	53.3193
3603.11	-1261.68
3603.31	-3392.68
3603.5	739.319
3603.7	-3919.68
3603.89	1582.32
3604.09	-4453.68
3604.29	-3419.68
3604.48	1143.32
3604.68	-266.681
3604.87	-2039.68
3605.07	-577.681
3605.26	-4121.68
3605.46	-798.681
3605.65	-1086.68
3605.85	2518.32
3606.04	1559.32
3606.24	-2265.68
3606.44	2109.32
3606.63	-362.681
3606.83	-2828.68
3607.02	4231.32
3607.22	2621.32
3607.41	-363.681
3607.61	1313.32
3607.8	-915.681
3608	-4581.68

## Sheet: Fig. 2g
Figure 2g
	H2O2+AA
Magnetic field (G)	Intensity (a.u.)
3408	6034.75
3408.2	5480.75
3408.39	8169.75
3408.59	5549.75
3408.78	9176.75
3408.98	7805.75
3409.17	3918.75
3409.37	6840.75
3409.56	10492.7
3409.76	6268.75
3409.96	3989.75
3410.15	2895.75
3410.35	2800.75
3410.54	4225.75
3410.74	6123.75
3410.93	5999.75
3411.13	5455.75
3411.32	5508.75
3411.52	6043.75
3411.71	6196.75
3411.91	6535.75
3412.11	5117.75
3412.3	3109.75
3412.5	6629.75
3412.69	4343.75
3412.89	3293.75
3413.08	6611.75
3413.28	6618.75
3413.47	7130.75
3413.67	6440.75
3413.86	4273.75
3414.06	6278.75
3414.26	4794.75
3414.45	7246.75
3414.65	6566.75
3414.84	5746.75
3415.04	2870.75
3415.23	1708.75
3415.43	6960.75
3415.62	3210.75
3415.82	4771.75
3416.02	7012.75
3416.21	3537.75
3416.41	7861.75
3416.6	4595.75
3416.8	3310.75
3416.99	5218.75
3417.19	6692.75
3417.38	6134.75
3417.58	3636.75
3417.78	4572.75
3417.97	3839.75
3418.17	4000.75
3418.36	9124.75
3418.56	6114.75
3418.75	1036.75
3418.95	4689.75
3419.14	6339.75
3419.34	5817.75
3419.53	3714.75
3419.73	3971.75
3419.93	5022.75
3420.12	4330.75
3420.32	2117.75
3420.51	5089.75
3420.71	1664.75
3420.9	3153.75
3421.1	7131.75
3421.29	1740.75
3421.49	6283.75
3421.69	4631.75
3421.88	1490.75
3422.08	5036.75
3422.27	4924.75
3422.47	2595.75
3422.66	965.745
3422.86	2333.75
3423.05	3146.75
3423.25	1019.75
3423.44	4503.75
3423.64	1521.75
3423.84	-2189.25
3424.03	4465.75
3424.23	1998.75
3424.42	476.745
3424.62	3105.75
3424.81	5252.75
3425.01	970.745
3425.2	4647.75
3425.4	-424.255
3425.6	1487.75
3425.79	3714.75
3425.99	-724.255
3426.18	1597.75
3426.38	4009.75
3426.57	1228.75
3426.77	2778.75
3426.96	1628.75
3427.16	-1467.25
3427.35	-85.2549
3427.55	-182.255
3427.75	-2591.25
3427.94	1330.75
3428.14	769.745
3428.33	3168.75
3428.53	702.745
3428.72	80.7451
3428.92	2329.75
3429.11	126.745
3429.31	2852.75
3429.51	-2513.25
3429.7	2697.75
3429.9	-1734.25
3430.09	5298.75
3430.29	887.745
3430.48	308.745
3430.68	834.745
3430.87	325.745
3431.07	973.745
3431.26	2093.75
3431.46	193.745
3431.66	-2280.25
3431.85	3483.75
3432.05	2437.75
3432.24	1105.75
3432.44	2488.75
3432.63	3259.75
3432.83	452.745
3433.02	1984.75
3433.22	-837.255
3433.42	1344.75
3433.61	1809.75
3433.81	660.745
3434	295.745
3434.2	163.745
3434.39	472.745
3434.59	154.745
3434.78	2037.75
3434.98	3807.75
3435.18	1516.75
3435.37	-49.2549
3435.57	1988.75
3435.76	-1893.25
3435.96	1066.75
3436.15	-561.255
3436.35	3352.75
3436.54	-1838.25
3436.74	3339.75
3436.93	1179.75
3437.13	608.745
3437.33	-1784.25
3437.52	3271.75
3437.72	2283.75
3437.91	2176.75
3438.11	-1072.25
3438.3	359.745
3438.5	-873.255
3438.69	-1215.25
3438.89	4595.75
3439.08	325.745
3439.28	1198.75
3439.48	2252.75
3439.67	-1683.25
3439.87	17.7451
3440.06	1392.75
3440.26	292.745
3440.45	1884.75
3440.65	-190.255
3440.84	1780.75
3441.04	-5172.25
3441.24	-1790.25
3441.43	567.745
3441.63	212.745
3441.82	-2569.25
3442.02	584.745
3442.21	2250.75
3442.41	1602.75
3442.6	1448.75
3442.8	977.745
3443	-1112.25
3443.19	419.745
3443.39	-840.255
3443.58	1691.75
3443.78	1569.75
3443.97	-206.255
3444.17	1629.75
3444.36	1209.75
3444.56	688.745
3444.75	614.745
3444.95	1874.75
3445.15	1330.75
3445.34	-1957.25
3445.54	554.745
3445.73	5051.75
3445.93	2500.75
3446.12	144.745
3446.32	-1477.25
3446.51	-712.255
3446.71	3641.75
3446.91	1284.75
3447.1	-2135.25
3447.3	-1385.25
3447.49	520.745
3447.69	3308.75
3447.88	4809.75
3448.08	586.745
3448.27	2892.75
3448.47	569.745
3448.66	1730.75
3448.86	7.74512
3449.06	3100.75
3449.25	-260.255
3449.45	1403.75
3449.64	904.745
3449.84	1064.75
3450.03	2176.75
3450.23	1892.75
3450.42	2781.75
3450.62	-807.255
3450.82	3953.75
3451.01	1742.75
3451.21	753.745
3451.4	1730.75
3451.6	-1229.25
3451.79	-2065.25
3451.99	2198.75
3452.18	2490.75
3452.38	2321.75
3452.57	1845.75
3452.77	1626.75
3452.97	-3570.25
3453.16	-1519.25
3453.36	786.745
3453.55	25.7451
3453.75	2985.75
3453.94	1511.75
3454.14	1523.75
3454.33	1122.75
3454.53	1414.75
3454.73	1839.75
3454.92	4186.75
3455.12	-1840.25
3455.31	-1087.25
3455.51	-1940.25
3455.7	387.745
3455.9	903.745
3456.09	3305.75
3456.29	1261.75
3456.48	166.745
3456.68	2749.75
3456.88	-1882.25
3457.07	-796.255
3457.27	-2536.25
3457.46	-1335.25
3457.66	1629.75
3457.85	-1004.25
3458.05	-327.255
3458.24	-1245.25
3458.44	2342.75
3458.64	-2926.25
3458.83	-685.255
3459.03	2260.75
3459.22	1561.75
3459.42	3365.75
3459.61	2834.75
3459.81	946.745
3460	-548.255
3460.2	2584.75
3460.4	1527.75
3460.59	940.745
3460.79	-1171.25
3460.98	-378.255
3461.18	-571.255
3461.37	-603.255
3461.57	-1550.25
3461.76	-1416.25
3461.96	-1133.25
3462.15	1304.75
3462.35	2259.75
3462.55	815.745
3462.74	-4540.25
3462.94	120.745
3463.13	1845.75
3463.33	-1569.25
3463.52	2728.75
3463.72	548.745
3463.91	-1592.25
3464.11	730.745
3464.3	-1657.25
3464.5	-1218.25
3464.7	1571.75
3464.89	-1445.25
3465.09	-879.255
3465.28	-1384.25
3465.48	-735.255
3465.67	505.745
3465.87	1042.75
3466.06	-69.2549
3466.26	1502.75
3466.46	306.745
3466.65	-1083.25
3466.85	347.745
3467.04	-1862.25
3467.24	-48.2549
3467.43	-4256.25
3467.63	-1502.25
3467.82	395.745
3468.02	2242.75
3468.22	2951.75
3468.41	3376.75
3468.61	-872.255
3468.8	4166.75
3469	998.745
3469.19	2210.75
3469.39	3521.75
3469.58	-449.255
3469.78	2563.75
3469.97	-1269.25
3470.17	-476.255
3470.37	-1199.25
3470.56	-239.255
3470.76	1428.75
3470.95	375.745
3471.15	801.745
3471.34	2336.75
3471.54	5681.75
3471.73	2454.75
3471.93	-1492.25
3472.13	-1448.25
3472.32	408.745
3472.52	203.745
3472.71	1074.75
3472.91	1542.75
3473.1	-848.255
3473.3	-755.255
3473.49	-1360.25
3473.69	907.745
3473.88	3182.75
3474.08	1178.75
3474.28	952.745
3474.47	2153.75
3474.67	784.745
3474.86	3736.75
3475.06	-311.255
3475.25	5754.75
3475.45	5712.75
3475.64	-1866.25
3475.84	1933.75
3476.04	-938.255
3476.23	-536.255
3476.43	3203.75
3476.62	1076.75
3476.82	2707.75
3477.01	-32.2549
3477.21	875.745
3477.4	-4125.25
3477.6	-2023.25
3477.79	2653.75
3477.99	1870.75
3478.19	-1995.25
3478.38	-1328.25
3478.58	-1664.25
3478.77	-957.255
3478.97	1390.75
3479.16	-1685.25
3479.36	-957.255
3479.55	-1662.25
3479.75	-2366.25
3479.95	-238.255
3480.14	1057.75
3480.34	-1350.25
3480.53	2073.75
3480.73	4698.75
3480.92	-2147.25
3481.12	1458.75
3481.31	-192.255
3481.51	481.745
3481.7	3347.75
3481.9	2000.75
3482.1	2394.75
3482.29	-141.255
3482.49	1558.75
3482.68	-34.2549
3482.88	-547.255
3483.07	145.745
3483.27	1492.75
3483.46	2260.75
3483.66	2480.75
3483.86	941.745
3484.05	5426.75
3484.25	1662.75
3484.44	2087.75
3484.64	2296.75
3484.83	3165.75
3485.03	2795.75
3485.22	1086.75
3485.42	-1012.25
3485.61	-2970.25
3485.81	287.745
3486.01	-3441.25
3486.2	-1908.25
3486.4	1165.75
3486.59	1687.75
3486.79	73.7451
3486.98	-4203.25
3487.18	-1003.25
3487.37	-1525.25
3487.57	-1070.25
3487.77	895.745
3487.96	-1472.25
3488.16	2386.75
3488.35	-845.255
3488.55	282.745
3488.74	1062.75
3488.94	839.745
3489.13	2018.75
3489.33	2042.75
3489.52	262.745
3489.72	4908.75
3489.92	3570.75
3490.11	1248.75
3490.31	-494.255
3490.5	204.745
3490.7	1301.75
3490.89	-1665.25
3491.09	856.745
3491.28	-1493.25
3491.48	-583.255
3491.68	-696.255
3491.87	-398.255
3492.07	-1058.25
3492.26	-1531.25
3492.46	2373.75
3492.65	1185.75
3492.85	-241.255
3493.04	-1806.25
3493.24	1243.75
3493.44	1052.75
3493.63	130.745
3493.83	1343.75
3494.02	2166.75
3494.22	-1971.25
3494.41	1060.75
3494.61	533.745
3494.8	1302.75
3495	3796.75
3495.19	-461.255
3495.39	2601.75
3495.59	2317.75
3495.78	-616.255
3495.98	-1365.25
3496.17	-3778.25
3496.37	1462.75
3496.56	2227.75
3496.76	823.745
3496.95	4798.75
3497.15	4889.75
3497.34	6221.75
3497.54	-1485.25
3497.74	-1050.25
3497.93	-3398.25
3498.13	-1350.25
3498.32	-259.255
3498.52	3292.75
3498.71	4527.75
3498.91	7295.75
3499.1	4423.75
3499.3	3268.75
3499.5	-580.255
3499.69	-1478.25
3499.89	-104.255
3500.08	3059.75
3500.28	1350.75
3500.47	286.745
3500.67	1222.75
3500.86	1055.75
3501.06	-1633.25
3501.26	-1332.25
3501.45	-399.255
3501.65	3360.75
3501.84	388.745
3502.04	-1666.25
3502.23	-2587.25
3502.43	-2675.25
3502.62	-4422.25
3502.82	1257.75
3503.01	-2171.25
3503.21	-1383.25
3503.41	-2507.25
3503.6	-536.255
3503.8	-422.255
3503.99	-432.255
3504.19	-2168.25
3504.38	1446.75
3504.58	1340.75
3504.77	2430.75
3504.97	35.7451
3505.17	1795.75
3505.36	-2248.25
3505.56	-4748.25
3505.75	1294.75
3505.95	-278.255
3506.14	4526.75
3506.34	1957.75
3506.53	1499.75
3506.73	-1183.25
3506.92	-6629.25
3507.12	-9858.25
3507.32	-8948.25
3507.51	-5797.25
3507.71	-3449.25
3507.9	-257.255
3508.1	470.745
3508.29	-1114.25
3508.49	1390.75
3508.68	-3199.25
3508.88	-1647.25
3509.08	-65.2549
3509.27	-154.255
3509.47	773.745
3509.66	296.745
3509.86	-270.255
3510.05	3763.75
3510.25	-368.255
3510.44	-2204.25
3510.64	986.745
3510.83	-1096.25
3511.03	-1691.25
3511.23	-1327.25
3511.42	-5888.25
3511.62	-5693.25
3511.81	-4633.25
3512.01	-1751.25
3512.2	-3351.25
3512.4	-2084.25
3512.59	1897.75
3512.79	-2149.25
3512.99	-1968.25
3513.18	-3703.25
3513.38	-3593.25
3513.57	-937.255
3513.77	-1705.25
3513.96	-2258.25
3514.16	-5901.25
3514.35	3380.75
3514.55	-2340.25
3514.74	-1341.25
3514.94	-2690.25
3515.14	432.745
3515.33	1803.75
3515.53	-823.255
3515.72	-6977.25
3515.92	-3740.25
3516.11	-1820.25
3516.31	928.745
3516.5	19.7451
3516.7	480.745
3516.9	-3249.25
3517.09	-1273.25
3517.29	1489.75
3517.48	-2067.25
3517.68	-3379.25
3517.87	-475.255
3518.07	840.745
3518.26	1997.75
3518.46	-2049.25
3518.66	-2321.25
3518.85	1598.75
3519.05	-145.255
3519.24	1242.75
3519.44	1586.75
3519.63	-772.255
3519.83	-928.255
3520.02	-2030.25
3520.22	-2202.25
3520.41	-1969.25
3520.61	-6987.25
3520.81	-4529.25
3521	173.745
3521.2	1835.75
3521.39	523.745
3521.59	476.745
3521.78	-3304.25
3521.98	-765.255
3522.17	-2015.25
3522.37	-2754.25
3522.56	-4932.25
3522.76	-3259.25
3522.96	-700.255
3523.15	-371.255
3523.35	1496.75
3523.54	1935.75
3523.74	-1469.25
3523.93	223.745
3524.13	-560.255
3524.32	-594.255
3524.52	2360.75
3524.72	-828.255
3524.91	1138.75
3525.11	2428.75
3525.3	3713.75
3525.5	-158.255
3525.69	414.745
3525.89	699.745
3526.08	-4123.25
3526.28	190.745
3526.48	-461.255
3526.67	-5298.25
3526.87	-6920.25
3527.06	-1613.25
3527.26	-2345.25
3527.45	-50.2549
3527.65	-2955.25
3527.84	-4130.25
3528.04	-1682.25
3528.23	-1377.25
3528.43	-2115.25
3528.63	731.745
3528.82	338.745
3529.02	-4116.25
3529.21	-2754.25
3529.41	-4919.25
3529.6	1054.75
3529.8	-35.2549
3529.99	-857.255
3530.19	229.745
3530.39	26.7451
3530.58	-94.2549
3530.78	693.745
3530.97	972.745
3531.17	3721.75
3531.36	-3762.25
3531.56	-3149.25
3531.75	174.745
3531.95	-3774.25
3532.14	-1706.25
3532.34	-4422.25
3532.54	-1609.25
3532.73	-1357.25
3532.93	-525.255
3533.12	-3042.25
3533.32	741.745
3533.51	-2150.25
3533.71	-453.255
3533.9	-503.255
3534.1	412.745
3534.3	-1740.25
3534.49	655.745
3534.69	1015.75
3534.88	-2315.25
3535.08	-1805.25
3535.27	630.745
3535.47	3820.75
3535.66	1211.75
3535.86	363.745
3536.05	1158.75
3536.25	-324.255
3536.45	-582.255
3536.64	1351.75
3536.84	684.745
3537.03	-3930.25
3537.23	447.745
3537.42	1072.75
3537.62	735.745
3537.81	-982.255
3538.01	-472.255
3538.21	1501.75
3538.4	-715.255
3538.6	-1926.25
3538.79	-2915.25
3538.99	-515.255
3539.18	-2488.25
3539.38	-1574.25
3539.57	-2686.25
3539.77	1333.75
3539.96	-2515.25
3540.16	-2647.25
3540.36	1488.75
3540.55	-1544.25
3540.75	-2247.25
3540.94	-2186.25
3541.14	-2782.25
3541.33	642.745
3541.53	1943.75
3541.72	-2402.25
3541.92	-3940.25
3542.12	-5453.25
3542.31	65.7451
3542.51	-1407.25
3542.7	-2820.25
3542.9	-4615.25
3543.09	-2077.25
3543.29	1002.75
3543.48	1286.75
3543.68	-1445.25
3543.87	-1047.25
3544.07	-1064.25
3544.27	-3314.25
3544.46	-46.2549
3544.66	-2263.25
3544.85	3548.75
3545.05	-2152.25
3545.24	-2926.25
3545.44	-2880.25
3545.63	-294.255
3545.83	-2446.25
3546.03	-5498.25
3546.22	-977.255
3546.42	1395.75
3546.61	-1007.25
3546.81	166.745
3547	-142.255
3547.2	-3963.25
3547.39	-468.255
3547.59	-1663.25
3547.78	-173.255
3547.98	-720.255
3548.18	-1723.25
3548.37	-1588.25
3548.57	-2567.25
3548.76	-2283.25
3548.96	-344.255
3549.15	-1879.25
3549.35	-3134.25
3549.54	-3219.25
3549.74	1390.75
3549.94	-3680.25
3550.13	-378.255
3550.33	19.7451
3550.52	935.745
3550.72	-4246.25
3550.91	-3990.25
3551.11	-339.255
3551.3	-5217.25
3551.5	1680.75
3551.7	-2176.25
3551.89	109.745
3552.09	-537.255
3552.28	-3404.25
3552.48	-2747.25
3552.67	-677.255
3552.87	-2757.25
3553.06	-2521.25
3553.26	2735.75
3553.45	90.7451
3553.65	1193.75
3553.85	-2421.25
3554.04	-1371.25
3554.24	-1129.25
3554.43	-4325.25
3554.63	-2250.25
3554.82	486.745
3555.02	995.745
3555.21	-2924.25
3555.41	1607.75
3555.6	573.745
3555.8	1001.75
3556	282.745
3556.19	1299.75
3556.39	1063.75
3556.58	-1504.25
3556.78	1182.75
3556.97	2008.75
3557.17	-1783.25
3557.36	1785.75
3557.56	1264.75
3557.76	236.745
3557.95	-608.255
3558.15	390.745
3558.34	-1917.25
3558.54	778.745
3558.73	-579.255
3558.93	2694.75
3559.12	-1801.25
3559.32	-1125.25
3559.52	-328.255
3559.71	-3851.25
3559.91	-6383.25
3560.1	-3367.25
3560.3	1552.75
3560.49	2191.75
3560.69	-820.255
3560.88	-4174.25
3561.08	-1257.25
3561.27	-751.255
3561.47	-1502.25
3561.67	-4341.25
3561.86	-1107.25
3562.06	1866.75
3562.25	1498.75
3562.45	-2181.25
3562.64	-508.255
3562.84	-569.255
3563.03	-1317.25
3563.23	507.745
3563.43	-1127.25
3563.62	-5486.25
3563.82	-1268.25
3564.01	-3982.25
3564.21	-1312.25
3564.4	-514.255
3564.6	-1302.25
3564.79	-1255.25
3564.99	-1833.25
3565.18	-3636.25
3565.38	251.745
3565.58	3078.75
3565.77	-444.255
3565.97	-822.255
3566.16	1853.75
3566.36	-1872.25
3566.55	-435.255
3566.75	-345.255
3566.94	-2057.25
3567.14	-612.255
3567.34	-3267.25
3567.53	-2727.25
3567.73	1585.75
3567.92	-2166.25
3568.12	-1665.25
3568.31	-1286.25
3568.51	-2023.25
3568.7	-1204.25
3568.9	45.7451
3569.09	-3675.25
3569.29	1110.75
3569.49	1414.75
3569.68	-2643.25
3569.88	-4752.25
3570.07	-2140.25
3570.27	250.745
3570.46	475.745
3570.66	885.745
3570.85	-5059.25
3571.05	-518.255
3571.25	2480.75
3571.44	-3887.25
3571.64	-3991.25
3571.83	1999.75
3572.03	-713.255
3572.22	224.745
3572.42	1270.75
3572.61	-3759.25
3572.81	-1647.25
3573	-4229.25
3573.2	-1321.25
3573.4	262.745
3573.59	-2251.25
3573.79	-3537.25
3573.98	-2593.25
3574.18	-2191.25
3574.37	-2502.25
3574.57	265.745
3574.76	-808.255
3574.96	-1845.25
3575.16	-2721.25
3575.35	-2319.25
3575.55	-1853.25
3575.74	-3678.25
3575.94	130.745
3576.13	155.745
3576.33	-1123.25
3576.52	-1781.25
3576.72	-41.2549
3576.92	-649.255
3577.11	-2302.25
3577.31	-2434.25
3577.5	-3204.25
3577.7	-1054.25
3577.89	-1236.25
3578.09	-1219.25
3578.28	3665.75
3578.48	2624.75
3578.67	-1514.25
3578.87	1714.75
3579.07	1379.75
3579.26	-940.255
3579.46	-1913.25
3579.65	-2413.25
3579.85	-1079.25
3580.04	-702.255
3580.24	-3136.25
3580.43	-4082.25
3580.63	1866.75
3580.82	2135.75
3581.02	1693.75
3581.22	-300.255
3581.41	2666.75
3581.61	1841.75
3581.8	-2915.25
3582	308.745
3582.19	-3197.25
3582.39	-679.255
3582.58	-3778.25
3582.78	-1502.25
3582.98	976.745
3583.17	1783.75
3583.37	-701.255
3583.56	-1592.25
3583.76	-3725.25
3583.95	-192.255
3584.15	-3287.25
3584.34	-2398.25
3584.54	-607.255
3584.74	-2269.25
3584.93	-3278.25
3585.13	-424.255
3585.32	215.745
3585.52	2407.75
3585.71	-975.255
3585.91	694.745
3586.1	-2806.25
3586.3	-2588.25
3586.49	-1060.25
3586.69	528.745
3586.89	-2929.25
3587.08	-4426.25
3587.28	-1401.25
3587.47	-3978.25
3587.67	-3240.25
3587.86	-1647.25
3588.06	-3074.25
3588.25	-1766.25
3588.45	-2107.25
3588.65	-3295.25
3588.84	-4849.25
3589.04	-4778.25
3589.23	-2631.25
3589.43	2095.75
3589.62	783.745
3589.82	-2236.25
3590.01	-2890.25
3590.21	-4057.25
3590.4	-4470.25
3590.6	-2428.25
3590.8	-3803.25
3590.99	-1977.25
3591.19	2378.75
3591.38	1200.75
3591.58	-3560.25
3591.77	-3039.25
3591.97	-5585.25
3592.16	-2815.25
3592.36	-4021.25
3592.56	-2282.25
3592.75	-917.255
3592.95	-2046.25
3593.14	-2832.25
3593.34	-1286.25
3593.53	-1274.25
3593.73	-1701.25
3593.92	-5803.25
3594.12	-490.255
3594.31	153.745
3594.51	-373.255
3594.71	-2851.25
3594.9	562.745
3595.1	1711.75
3595.29	-3061.25
3595.49	-2431.25
3595.68	-4222.25
3595.88	-2827.25
3596.07	284.745
3596.27	-2475.25
3596.47	-1155.25
3596.66	-4997.25
3596.86	-957.255
3597.05	-1340.25
3597.25	-1173.25
3597.44	691.745
3597.64	-2800.25
3597.83	-2951.25
3598.03	-1258.25
3598.22	1337.75
3598.42	-2338.25
3598.62	675.745
3598.81	-3684.25
3599.01	-1643.25
3599.2	-943.255
3599.4	-3397.25
3599.59	-695.255
3599.79	-2946.25
3599.98	-3766.25
3600.18	-2821.25
3600.38	-1476.25
3600.57	1554.75
3600.77	-2290.25
3600.96	-284.255
3601.16	-217.255
3601.35	-4061.25
3601.55	-2297.25
3601.74	-2714.25
3601.94	-5694.25
3602.14	-2491.25
3602.33	-3646.25
3602.53	-3949.25
3602.72	-3372.25
3602.92	-1798.25
3603.11	-4733.25
3603.31	-3494.25
3603.5	1978.75
3603.7	-951.255
3603.89	-2366.25
3604.09	-355.255
3604.29	-864.255
3604.48	-3565.25
3604.68	-534.255
3604.87	-543.255
3605.07	-1684.25
3605.26	-1631.25
3605.46	-2731.25
3605.65	-253.255
3605.85	-1562.25
3606.04	-2354.25
3606.24	2240.75
3606.44	-886.255
3606.63	-1627.25
3606.83	-3244.25
3607.02	-1130.25
3607.22	-2792.25
3607.41	-2603.25
3607.61	-2748.25
3607.8	-1080.25
3608	-726.255

## Sheet: Fig. 2h
Figure 2h
	Fe3O4+H2O2+AA+Tyr
Magnetic field (G)	Intensity (a.u.)
3408	817.119
3408.2	317.368
3408.39	-33.6859
3408.59	268.797
3408.78	0
3408.98	1742
3409.17	12.9286
3409.37	953.832
3409.56	1237.29
3409.76	1246.5
3409.96	521.43
3410.15	25.2585
3410.35	-155.325
3410.54	-1332.01
3410.74	-982.078
3410.93	1565.38
3411.13	-4073.92
3411.32	-2871.48
3411.52	30.2999
3411.71	156.067
3411.91	-2566.84
3412.11	-2644.88
3412.3	-756.604
3412.5	-2839.46
3412.69	-571.326
3412.89	-961.006
3413.08	-2767.97
3413.28	-257.125
3413.47	-1437.12
3413.67	-1391.58
3413.86	781.497
3414.06	-702.121
3414.26	-402.631
3414.45	-2880.11
3414.65	1037.33
3414.84	-2461.08
3415.04	-640.273
3415.23	-4843.76
3415.43	-1822.12
3415.62	-3505.18
3415.82	-3887.28
3416.02	-545.533
3416.21	-571.069
3416.41	-136.245
3416.6	-1620.62
3416.8	-4091.42
3416.99	-2339.11
3417.19	-1656.01
3417.38	-2314.23
3417.58	537.573
3417.78	2849.52
3417.97	1404.19
3418.17	-3636
3418.36	283.521
3418.56	-2375.2
3418.75	-123.11
3418.95	675.375
3419.14	-3881.9
3419.34	-2057
3419.53	-4028.5
3419.73	-2567.31
3419.93	1133.55
3420.12	-574.991
3420.32	-1398.42
3420.51	1259.5
3420.71	-559.794
3420.9	-3118.18
3421.1	1170.89
3421.29	-3497.51
3421.49	-2755.17
3421.69	-2882.43
3421.88	94.0977
3422.08	-5173.46
3422.27	-1703.27
3422.47	1626.5
3422.66	-3864.96
3422.86	-4435.28
3423.05	-3715.64
3423.25	-968.645
3423.44	-2333.82
3423.64	1317.34
3423.84	-1423.15
3424.03	-675.416
3424.23	-1463.24
3424.42	-936.477
3424.62	-2202.22
3424.81	-2796
3425.01	974.063
3425.2	-739.103
3425.4	-330.25
3425.6	-651.171
3425.79	-852.276
3425.99	-802.561
3426.18	470.314
3426.38	758.009
3426.57	-2589.43
3426.77	-1239.87
3426.96	-1298.6
3427.16	3642.37
3427.35	-1667.12
3427.55	-3286.53
3427.75	-2185.85
3427.94	-3729.54
3428.14	-1705.57
3428.33	-389.118
3428.53	1157.66
3428.72	-3290.76
3428.92	-4488.64
3429.11	-909.457
3429.31	-2894.7
3429.51	-611.821
3429.7	-884.536
3429.9	-4578.33
3430.09	-5134.82
3430.29	-4764.21
3430.48	-1662.29
3430.68	-5760.06
3430.87	-3756.86
3431.07	-5490.25
3431.26	-2319.06
3431.46	-1157.28
3431.66	-4122.95
3431.85	-3573.62
3432.05	-504.765
3432.24	-3094.92
3432.44	-2714.46
3432.63	-3174.58
3432.83	-3424.12
3433.02	-3191.46
3433.22	-3451.85
3433.42	-220.101
3433.61	-2632.15
3433.81	-3162.55
3434	582.9
3434.2	-3709.25
3434.39	-485.813
3434.59	-3238.57
3434.78	-4989.1
3434.98	-2935.12
3435.18	-789.547
3435.37	-481.648
3435.57	-2078.72
3435.76	-2716.37
3435.96	-842.112
3436.15	-2640.58
3436.35	861.964
3436.54	-1361.7
3436.74	-461.6
3436.93	1409.42
3437.13	2118.97
3437.33	-2400.1
3437.52	47.7425
3437.72	537.314
3437.91	19.8914
3438.11	-2670.81
3438.3	-2003.71
3438.5	1674.29
3438.69	1104.97
3438.89	-94.2916
3439.08	855.987
3439.28	-2919.11
3439.48	1545.32
3439.67	-2572.64
3439.87	-1634.9
3440.06	145.937
3440.26	1034.63
3440.45	-389.247
3440.65	-2.8651
3440.84	-1204.63
3441.04	2266.37
3441.24	538.895
3441.43	499.985
3441.63	-4386.74
3441.82	455.445
3442.02	368.515
3442.21	2488.86
3442.41	891.72
3442.6	736.409
3442.8	2568.12
3443	-368.96
3443.19	-1235.39
3443.39	-302.668
3443.58	4.29748
3443.78	2413.57
3443.97	-538.436
3444.17	-2410.4
3444.36	-185.283
3444.56	-614.347
3444.75	-1032.83
3444.95	2716.41
3445.15	1373.69
3445.34	4568.01
3445.54	2735.9
3445.73	1887.71
3445.93	237.506
3446.12	47.8459
3446.32	3139.55
3446.51	1265.54
3446.71	1638.66
3446.91	71.3335
3447.1	-1246.16
3447.3	3310.14
3447.49	2530.03
3447.69	-357.837
3447.88	-263.701
3448.08	-2130.29
3448.27	-2296
3448.47	197.229
3448.66	-3027.32
3448.86	-596.234
3449.06	-3595
3449.25	902.531
3449.45	3399.21
3449.64	1495.03
3449.84	-3756.41
3450.03	-2638.69
3450.23	952.676
3450.42	971.581
3450.62	1410.68
3450.82	635.452
3451.01	959.013
3451.21	129.734
3451.4	376.362
3451.6	1756.66
3451.79	-1946.01
3451.99	162.379
3452.18	1605.3
3452.38	2195.44
3452.57	2306.11
3452.77	-1202.09
3452.97	-2951.12
3453.16	-3281.99
3453.36	2120.99
3453.55	1272.25
3453.75	450.154
3453.94	-2323.22
3454.14	666.57
3454.33	2779.17
3454.53	-1297.8
3454.73	479.335
3454.92	4498.24
3455.12	1856.87
3455.31	1866.56
3455.51	3764.76
3455.7	-1148.59
3455.9	892.796
3456.09	1583.08
3456.29	-95.7742
3456.48	-566.356
3456.68	3337.43
3456.88	-29.5918
3457.07	2678.26
3457.27	-1042.85
3457.46	1713.28
3457.66	1555.74
3457.85	-195.069
3458.05	-1142.5
3458.24	-1441.97
3458.44	-1783.59
3458.64	-1240.76
3458.83	272.831
3459.03	-88.6847
3459.22	2169.66
3459.42	-3516.53
3459.61	-871.417
3459.81	-930.911
3460	648.712
3460.2	-5727.44
3460.4	-1041.95
3460.59	1136.5
3460.79	848.116
3460.98	-2192.62
3461.18	298.511
3461.37	4175.3
3461.57	1284.2
3461.76	1209.96
3461.96	-590.649
3462.15	-311.928
3462.35	1954.39
3462.55	-520.54
3462.74	-3899.71
3462.94	-1915.84
3463.13	-899.506
3463.33	2369.1
3463.52	-196.753
3463.72	-2967.06
3463.91	-1117.65
3464.11	4312.55
3464.3	-345.035
3464.5	-2308.91
3464.7	-1753.52
3464.89	-158.408
3465.09	-426.605
3465.28	-3262.6
3465.48	1724.84
3465.67	3368.33
3465.87	-1624.8
3466.06	-151.31
3466.26	1997.83
3466.46	-1455.54
3466.65	-1140.25
3466.85	-1983.07
3467.04	1185.24
3467.24	1505.1
3467.43	2176.05
3467.63	1507.85
3467.82	-2456.19
3468.02	-212.75
3468.22	2543.27
3468.41	2408.7
3468.61	2586.97
3468.8	3282.19
3469	-16.8904
3469.19	-157.112
3469.39	-516.585
3469.58	72.4382
3469.78	3700.49
3469.97	7674.75
3470.17	7695.47
3470.37	14820.5
3470.56	15581.9
3470.76	16400.7
3470.95	14683.2
3471.15	9781.49
3471.34	9812.97
3471.54	7112.6
3471.73	-2457.02
3471.93	-6194.31
3472.13	-9414.92
3472.32	-19337.3
3472.52	-17478.3
3472.71	-14723.6
3472.91	-11891.3
3473.1	-6378.75
3473.3	-1149.5
3473.49	-2373.45
3473.69	-2951.58
3473.88	-650.434
3474.08	1865.45
3474.28	-3631.08
3474.47	636.238
3474.67	-4046.33
3474.86	-2356.23
3475.06	899.71
3475.25	3861.87
3475.45	-1589.95
3475.64	-1430.08
3475.84	1244.38
3476.04	-949.231
3476.23	-423.627
3476.43	538.562
3476.62	1718.51
3476.82	3794.1
3477.01	2134.67
3477.21	2654.34
3477.4	285.59
3477.6	-3236.17
3477.79	-3240.7
3477.99	-1649.13
3478.19	-1152.4
3478.38	-1121.4
3478.58	-1920.51
3478.77	549.667
3478.97	-5439.8
3479.16	-513.361
3479.36	1414.75
3479.55	3344.72
3479.75	2774.19
3479.95	57.6327
3480.14	1948.2
3480.34	52.3011
3480.53	140.736
3480.73	-459.25
3480.92	-2172.12
3481.12	1369.76
3481.31	-2635.49
3481.51	-200.359
3481.7	-4986.68
3481.9	3859.63
3482.1	-3175.02
3482.29	786.976
3482.49	923.95
3482.68	1916.91
3482.88	2283.02
3483.07	415.337
3483.27	-238.653
3483.46	1162.68
3483.66	709.84
3483.86	2041.88
3484.05	-925.041
3484.25	-267.512
3484.44	4905.56
3484.64	937.996
3484.83	-608.967
3485.03	1395.34
3485.22	2012.17
3485.42	9644.85
3485.61	10389.3
3485.81	17109.4
3486.01	17828
3486.2	16697.8
3486.4	17351.9
3486.59	12442.3
3486.79	10182.4
3486.98	6623.87
3487.18	3563.34
3487.37	-3687.44
3487.57	-7334.26
3487.77	-11992.5
3487.96	-9792.49
3488.16	-12941.3
3488.35	-11342.9
3488.55	-7737.03
3488.74	-6546.98
3488.94	-5597.37
3489.13	-5251.35
3489.33	-3895.33
3489.52	-2059.53
3489.72	-2966.05
3489.92	151.567
3490.11	-3431.82
3490.31	215.887
3490.5	-2036.92
3490.7	-1889.4
3490.89	-2358.79
3491.09	-2901.51
3491.28	2729.22
3491.48	3070.32
3491.68	2241.1
3491.87	-124.472
3492.07	-777.716
3492.26	3815.84
3492.46	-822.686
3492.65	-3302.91
3492.85	-2875.56
3493.04	-557.742
3493.24	-1251.65
3493.44	-972.589
3493.63	820.957
3493.83	-876.011
3494.02	-1153.1
3494.22	-997.658
3494.41	214.698
3494.61	4388.74
3494.8	2594.65
3495	2512.44
3495.19	7729.99
3495.39	6983.64
3495.59	6625.42
3495.78	7438.85
3495.98	12857.6
3496.17	11667
3496.37	12534.2
3496.56	10554.3
3496.76	8296.93
3496.95	3151.33
3497.15	-1032.12
3497.34	-5069.78
3497.54	-5443.23
3497.74	-7833.81
3497.93	-13032.7
3498.13	-15942.1
3498.32	-11645.6
3498.52	-8744.81
3498.71	-6050.64
3498.91	1092.86
3499.1	1169.07
3499.3	3553.14
3499.5	5585.68
3499.69	-4256.3
3499.89	-3543.15
3500.08	-747.866
3500.28	4101.39
3500.47	3861.5
3500.67	6403.95
3500.86	12346.4
3501.06	13697.5
3501.26	15014.5
3501.45	10201.7
3501.65	12697.9
3501.84	8888.02
3502.04	7143.69
3502.23	6440.35
3502.43	3890.35
3502.62	3840.54
3502.82	-3855.05
3503.01	-4412.39
3503.21	-5786.73
3503.41	-8678.8
3503.6	-9878.96
3503.8	-5033.75
3503.99	-3599.83
3504.19	-4035.99
3504.38	-6153.87
3504.58	-3548.61
3504.77	-6844.39
3504.97	-4283.94
3505.17	-2082.57
3505.36	-5115.12
3505.56	-689.093
3505.75	-1278.69
3505.95	-1771.28
3506.14	-2276.4
3506.34	675.574
3506.53	2302.33
3506.73	-1535.84
3506.92	3107.83
3507.12	1627.26
3507.32	-1500.35
3507.51	1716.39
3507.71	2297.07
3507.9	247.359
3508.1	-2847.74
3508.29	3471.06
3508.49	659.496
3508.68	653.169
3508.88	-3894.59
3509.08	-2649.45
3509.27	-3239.7
3509.47	1318.7
3509.66	2588.32
3509.86	2467.8
3510.05	1871.78
3510.25	-2175.74
3510.44	4179.07
3510.64	628.322
3510.83	5502.8
3511.03	9939.84
3511.23	10760.5
3511.42	16311.8
3511.62	20011.6
3511.81	19289.4
3512.01	14347.9
3512.2	8644.29
3512.4	1559.01
3512.59	-4744.21
3512.79	-9361.3
3512.99	-12517.1
3513.18	-10834.8
3513.38	-16569.1
3513.57	-21032.5
3513.77	-19259.1
3513.96	-10276
3514.16	-8457.74
3514.35	-6909.75
3514.55	-1232.78
3514.74	-1004.62
3514.94	-3023.71
3515.14	-2701.21
3515.33	-714.045
3515.53	-1808.69
3515.72	-3497.43
3515.92	-1196.66
3516.11	-384.709
3516.31	1825.11
3516.5	-2116.52
3516.7	-5747.36
3516.9	-1531.43
3517.09	-4741.59
3517.29	-1007.27
3517.48	-1507.88
3517.68	-87.2597
3517.87	-4176.92
3518.07	-3472.38
3518.26	-163.722
3518.46	-3833.06
3518.66	-179.142
3518.85	-1735.92
3519.05	-5321.96
3519.24	-1054.56
3519.44	-226.053
3519.63	-2743.71
3519.83	2300.73
3520.02	-1959.99
3520.22	2497.8
3520.41	1548.32
3520.61	399.258
3520.81	-128.554
3521	-922.059
3521.2	4496.83
3521.39	-163.048
3521.59	-1160.31
3521.78	-577.431
3521.98	-2448.09
3522.17	987.959
3522.37	-3851.14
3522.56	-1829.41
3522.76	1037.16
3522.96	-4702.55
3523.15	-4578.71
3523.35	1888.33
3523.54	1103.57
3523.74	-1319.95
3523.93	612.951
3524.13	3636.03
3524.32	395.019
3524.52	-1559.27
3524.72	-313.529
3524.91	-1277.16
3525.11	1017.8
3525.3	-1174.05
3525.5	-4149.51
3525.69	349.578
3525.89	2981.15
3526.08	1975.81
3526.28	1285.3
3526.48	2079.39
3526.67	6928.43
3526.87	15919.1
3527.06	15846.7
3527.26	19019
3527.45	17150.8
3527.65	11261.9
3527.84	2980.15
3528.04	-262.087
3528.23	-2116.81
3528.43	-7921.68
3528.63	-11771.7
3528.82	-16514.1
3529.02	-17322.2
3529.21	-16949.9
3529.41	-14462.2
3529.6	-8522.77
3529.8	-6388.41
3529.99	-3202.27
3530.19	-4270.54
3530.39	-2213.28
3530.58	-2977
3530.78	-1099.26
3530.97	368.481
3531.17	-838.04
3531.36	2904.04
3531.56	-562.239
3531.75	-3165.24
3531.95	184.29
3532.14	1092.47
3532.34	-1123.12
3532.54	1670.01
3532.73	178.273
3532.93	583.414
3533.12	1140.77
3533.32	1913.41
3533.51	1509.13
3533.71	2747.86
3533.9	-3736.09
3534.1	-506.576
3534.3	2246.62
3534.49	367.135
3534.69	-77.3531
3534.88	-862.22
3535.08	288.247
3535.27	-1106.62
3535.47	-100.02
3535.66	-47.0827
3535.86	573.949
3536.05	-1119.15
3536.25	-829.816
3536.45	2694.06
3536.64	-629.807
3536.84	3332.74
3537.03	258.85
3537.23	-642.838
3537.42	4321.96
3537.62	-213.874
3537.81	2218.71
3538.01	1785.11
3538.21	-370.701
3538.4	-1713.27
3538.6	-173.829
3538.79	-1182.02
3538.99	259.914
3539.18	298.134
3539.38	-2589.4
3539.57	607.378
3539.77	-330.714
3539.96	211.265
3540.16	637.111
3540.36	2394.04
3540.55	-1349.51
3540.75	1845.84
3540.94	9.13311
3541.14	1527.74
3541.33	1361.66
3541.53	93.6276
3541.72	-1683.33
3541.92	784.15
3542.12	6.56313
3542.31	4164.52
3542.51	-2392.75
3542.7	-2229.17
3542.9	2046.3
3543.09	-424.902
3543.29	178.462
3543.48	-2665.66
3543.68	-537.949
3543.87	1253.69
3544.07	447.982
3544.27	1443.69
3544.46	994.843
3544.66	677.232
3544.85	2704.27
3545.05	-885.74
3545.24	476.506
3545.44	260.762
3545.63	3771.12
3545.83	-288.138
3546.03	1174
3546.22	-1245.63
3546.42	-6118.92
3546.61	-1969.18
3546.81	697.659
3547	954.612
3547.2	705.822
3547.39	1338.19
3547.59	2693.45
3547.78	97.763
3547.98	-1412.48
3548.18	683.137
3548.37	472.76
3548.57	-806.686
3548.76	-452.789
3548.96	-3155.99
3549.15	-3274.41
3549.35	-5.6178
3549.54	-268.859
3549.74	-424.265
3549.94	-171.085
3550.13	-1132.67
3550.33	889.963
3550.52	-4152.06
3550.72	-1710.93
3550.91	2295.47
3551.11	-679.173
3551.3	599.185
3551.5	-1408.97
3551.7	-1231.93
3551.89	-1776.72
3552.09	-4007.45
3552.28	-2443.05
3552.48	848.13
3552.67	-1314.33
3552.87	-3611.14
3553.06	-1139.47
3553.26	-1204.65
3553.45	-279.14
3553.65	1241.66
3553.85	1402.75
3554.04	-1221.79
3554.24	-1227.6
3554.43	-334.143
3554.63	311.59
3554.82	2266.61
3555.02	2367.08
3555.21	-1790.1
3555.41	-2716.84
3555.6	-2824.14
3555.8	313.061
3556	2762.41
3556.19	5087.39
3556.39	-159.227
3556.58	383.012
3556.78	143.524
3556.97	1508.27
3557.17	-215.512
3557.36	-1000.69
3557.56	-2093.79
3557.76	6596.47
3557.95	4829.22
3558.15	3266.78
3558.34	1137.7
3558.54	441.456
3558.73	-1280.4
3558.93	-2351.69
3559.12	-916.255
3559.32	4393.05
3559.52	196.852
3559.71	2924.06
3559.91	3007.08
3560.1	3250.61
3560.3	-1578.37
3560.49	-1006.14
3560.69	2788.85
3560.88	-1573.66
3561.08	-1366.6
3561.27	-1045.06
3561.47	1432.44
3561.67	2960.5
3561.86	1609.85
3562.06	300.724
3562.25	1533.48
3562.45	-1876.13
3562.64	-2592.45
3562.84	178.49
3563.03	2492.03
3563.23	-597.387
3563.43	2072.36
3563.62	-1517
3563.82	2193.29
3564.01	-542.568
3564.21	-2702.05
3564.4	-520.214
3564.6	-1806
3564.79	-824.359
3564.99	4966.72
3565.18	1392.46
3565.38	2382.99
3565.58	2249.43
3565.77	5869.35
3565.97	5701.55
3566.16	652.955
3566.36	967.145
3566.55	1278.66
3566.75	3163.37
3566.94	-1258.5
3567.14	2107.93
3567.34	-1176.49
3567.53	3373.91
3567.73	3726.12
3567.92	1908.7
3568.12	1855
3568.31	1406.53
3568.51	3917.18
3568.7	1955.11
3568.9	258.51
3569.09	2982.94
3569.29	646.549
3569.49	4711.04
3569.68	135.026
3569.88	3855.46
3570.07	2667.79
3570.27	508.083
3570.46	3370.88
3570.66	4743.08
3570.85	-455.639
3571.05	1427.33
3571.25	3251.15
3571.44	1304.07
3571.64	-2485.43
3571.83	278.049
3572.03	2079.17
3572.22	-4244.29
3572.42	1256.11
3572.61	-413.609
3572.81	1960.18
3573	2302.4
3573.2	1038.11
3573.4	1707.95
3573.59	4486.62
3573.79	-1259.25
3573.98	2337.99
3574.18	1020.04
3574.37	-3532.95
3574.57	-1465.72
3574.76	-2052.68
3574.96	-1984.04
3575.16	1405.13
3575.35	1390.04
3575.55	1790.58
3575.74	-548.592
3575.94	1607.63
3576.13	1623.32
3576.33	4067.1
3576.52	1794.41
3576.72	1050.61
3576.92	218.483
3577.11	-1284.21
3577.31	-473.57
3577.5	-744.059
3577.7	268.877
3577.89	523.577
3578.09	3880.23
3578.28	1445.35
3578.48	1982.59
3578.67	-2927.79
3578.87	-1705.99
3579.07	-956.647
3579.26	481.335
3579.46	-1792.52
3579.65	2123.79
3579.85	-327.997
3580.04	552.303
3580.24	1977.88
3580.43	157.149
3580.63	1519.1
3580.82	-2967.97
3581.02	-3786.43
3581.22	62.2502
3581.41	43.5349
3581.61	-5890.61
3581.8	1917.86
3582	-1408.4
3582.19	-801.026
3582.39	1663.97
3582.58	3485.18
3582.78	453.191
3582.98	1262.65
3583.17	124.222
3583.37	-903.219
3583.56	-2716.81
3583.76	501.689
3583.95	-2246.42
3584.15	-2995.27
3584.34	12.2131
3584.54	641.621
3584.74	4528.1
3584.93	409.955
3585.13	-917.93
3585.32	1469.98
3585.52	576.878
3585.71	2584.38
3585.91	2655.47
3586.1	248.89
3586.3	0.21536
3586.49	-1537.6
3586.69	548.046
3586.89	-340.259
3587.08	1986.02
3587.28	-977.389
3587.47	279.876
3587.67	-2275.21
3587.86	-2418.31
3588.06	1810.92
3588.25	-528.664
3588.45	-465.646
3588.65	4012.93
3588.84	-1032.97
3589.04	1527.31
3589.23	837.557
3589.43	901.929
3589.62	-1126.78
3589.82	2198.29
3590.01	4107.63
3590.21	15.2045
3590.4	3894.23
3590.6	815.1
3590.8	-1350.2
3590.99	1612.94
3591.19	-1027.47
3591.38	-4192.2
3591.58	-1995.79
3591.77	-2306.84
3591.97	-2515.23
3592.16	-3120.72
3592.36	-718.357
3592.56	-3749
3592.75	-393.992
3592.95	-3756.24
3593.14	-1511.1
3593.34	1654.41
3593.53	2994.89
3593.73	-1134.65
3593.92	-2650.89
3594.12	187.786
3594.31	-3969.55
3594.51	-3827.43
3594.71	255.692
3594.9	36.8742
3595.1	-2484.57
3595.29	-206.728
3595.49	504.024
3595.68	-190.64
3595.88	-602.207
3596.07	-2323.61
3596.27	1762.59
3596.47	1286.01
3596.66	-295.096
3596.86	768.705
3597.05	1184.32
3597.25	1387.74
3597.44	-730.907
3597.64	-478.976
3597.83	264.968
3598.03	-2760.79
3598.22	-2642.76
3598.42	-1063.97
3598.62	-1169.42
3598.81	-90.5029
3599.01	1099.39
3599.2	2725.72
3599.4	1316.34
3599.59	-3034.74
3599.79	-470.404
3599.98	3164.68
3600.18	-3363.61
3600.38	-850.396
3600.57	814.215
3600.77	1253.11
3600.96	2424.66
3601.16	-1025
3601.35	-3475.93
3601.55	-1898.17
3601.74	380.357
3601.94	2378.04
3602.14	-673.053
3602.33	-884.299
3602.53	3389.82
3602.72	-1312.95
3602.92	-1543.84
3603.11	-1213.26
3603.31	-2523.8
3603.5	-1439
3603.7	-675.949
3603.89	1152.92
3604.09	4.10086
3604.29	944.74
3604.48	1741.8
3604.68	-3210.87
3604.87	-2.34684
3605.07	-3508.07
3605.26	1526.5
3605.46	465.066
3605.65	1153.43
3605.85	-1417.73
3606.04	-3018.76
3606.24	55.5828
3606.44	-1969.12
3606.63	3779.47
3606.83	-121.124
3607.02	-711.121
3607.22	2719.53
3607.41	1025.74
3607.61	876.756
3607.8	1079.02
3608	-776.397

## Sheet: Fig. 2i
Figure 2i
MSM	Intensity (a.u.)
Retention time (min)	0 min	2 min	4 min	6 min	8 min
5.01	36	50	38	60	65
5.015	58	103	68	108	110
5.02	106	119	105	135	118
5.025	114	95	106	111	74
5.03	81	70	68	89	52
5.035	65	63	55	73	52
5.04	70	71	62	58	68
5.045	70	65	50	76	71
5.05	68	57	39	97	60
5.055	78	74	44	87	57
5.06	92	86	41	74	63
5.065	86	73	33	76	62
5.07	74	63	46	86	70
5.075	82	49	60	92	86
5.08	84	57	66	87	78
5.085	79	71	81	63	70
5.09	76	84	81	62	60
5.095	74	89	74	73	52
5.1	70	71	78	68	63
5.105	66	66	66	74	74
5.11	63	73	63	103	76
5.115	70	79	58	97	66
5.12	81	76	38	68	66
5.125	74	63	29	62	68
5.13	60	49	36	62	74
5.135	50	42	44	70	82
5.14	68	33	63	86	84
5.145	82	49	92	94	62
5.15	84	55	71	87	55
5.155	74	57	46	73	65
5.16	86	57	36	70	82
5.165	86	62	39	78	70
5.17	76	63	58	95	50
5.175	70	65	70	87	49
5.18	74	65	70	81	62
5.185	76	58	78	78	66
5.19	89	57	71	57	74
5.195	73	50	66	41	78
5.2	63	52	70	44	84
5.205	60	52	76	57	86
5.21	68	52	81	63	73
5.215	62	70	63	71	46
5.22	65	82	41	60	50
5.225	63	78	34	49	41
5.23	65	74	47	58	27
5.235	79	68	57	73	41
5.24	79	66	54	73	60
5.245	66	65	66	76	84
5.25	66	62	52	79	90
5.255	68	62	39	76	60
5.26	71	57	42	82	46
5.265	79	57	42	74	57
5.27	86	50	42	82	57
5.275	81	42	47	81	47
5.28	60	52	55	55	47
5.285	46	57	55	46	57
5.29	60	55	62	49	49
5.295	60	70	89	58	49
5.3	57	68	82	58	55
5.305	68	57	62	46	62
5.31	73	54	50	50	66
5.315	66	46	50	58	65
5.32	78	52	60	65	65
5.325	86	54	60	70	63
5.33	73	50	50	70	76
5.335	57	39	41	71	97
5.34	55	44	47	66	111
5.345	62	66	50	55	90
5.35	68	92	47	62	70
5.355	87	98	47	70	66
5.36	90	66	42	79	70
5.365	82	39	44	66	70
5.37	66	47	58	55	86
5.375	60	60	57	71	82
5.38	71	63	44	76	74
5.385	79	58	47	78	66
5.39	78	50	52	73	68
5.395	78	47	54	66	90
5.4	76	60	44	60	95
5.405	84	73	49	58	82
5.41	82	78	65	50	73
5.415	71	78	57	57	74
5.42	68	65	62	84	65
5.425	63	65	90	84	62
5.43	66	74	92	74	73
5.435	74	71	70	76	73
5.44	92	63	57	65	70
5.445	90	60	39	57	66
5.45	76	60	42	50	71
5.455	57	62	52	52	58
5.46	54	55	55	55	55
5.465	57	52	54	68	62
5.47	62	78	47	70	62
5.475	66	82	33	50	73
5.48	71	70	33	50	74
5.485	57	68	49	73	76
5.49	52	54	65	81	76
5.495	70	63	73	52	60
5.5	71	65	68	52	57
5.505	60	50	65	78	63
5.51	62	58	54	79	55
5.515	68	70	47	70	65
5.52	71	57	50	68	76
5.525	71	38	42	78	78
5.53	74	44	27	92	81
5.535	73	60	30	89	82
5.54	55	57	36	84	71
5.545	46	54	34	79	60
5.55	49	42	36	90	57
5.555	54	55	65	100	60
5.56	50	63	66	98	65
5.565	52	54	60	89	79
5.57	52	49	60	82	87
5.575	50	41	68	79	78
5.58	60	34	73	70	74
5.585	71	27	76	70	63
5.59	86	27	52	70	46
5.595	78	47	41	79	50
5.6	73	58	60	78	68
5.605	62	68	63	79	71
5.61	54	81	58	71	73
5.615	57	82	58	74	86
5.62	76	81	63	71	86
5.625	76	76	84	68	76
5.63	79	68	90	71	62
5.635	79	57	78	68	60
5.64	70	62	73	63	62
5.645	42	74	86	60	60
5.65	41	74	70	68	49
5.655	58	74	57	79	50
5.66	84	68	60	62	46
5.665	84	68	50	46	41
5.67	63	66	50	57	58
5.675	60	62	55	57	76
5.68	66	49	47	54	86
5.685	73	46	50	63	78
5.69	73	49	68	70	65
5.695	70	46	66	58	63
5.7	62	36	65	66	63
5.705	68	46	70	94	54
5.71	84	57	76	82	49
5.715	84	60	68	74	57
5.72	60	73	44	81	58
5.725	42	73	39	82	70
5.73	39	79	46	82	65
5.735	50	78	50	70	60
5.74	65	58	63	63	86
5.745	79	54	54	68	71
5.75	81	68	49	87	58
5.755	65	74	62	90	50
5.76	52	78	54	70	30
5.765	47	68	46	71	36
5.77	46	44	73	73	68
5.775	54	41	90	73	86
5.78	74	60	92	65	76
5.785	76	57	89	66	58
5.79	66	63	73	71	57
5.795	79	63	71	73	76
5.8	89	54	78	74	60
5.805	66	57	68	70	57
5.81	50	65	71	63	57
5.815	41	58	76	71	76
5.82	60	58	62	70	89
5.825	54	73	65	78	84
5.83	42	76	68	90	86
5.835	42	73	52	74	82
5.84	52	63	52	66	63
5.845	65	58	62	78	57
5.85	65	57	71	76	57
5.855	62	71	66	71	60
5.86	68	95	57	76	70
5.865	74	82	60	81	89
5.87	74	60	58	76	110
5.875	63	50	62	62	114
5.88	60	60	86	78	87
5.885	57	57	97	86	62
5.89	50	49	63	81	46
5.895	55	49	46	89	54
5.9	50	70	54	89	65
5.905	54	71	66	76	58
5.91	70	62	70	57	60
5.915	78	63	71	54	71
5.92	81	66	66	65	74
5.925	76	70	47	70	63
5.93	65	63	39	65	70
5.935	50	70	46	66	90
5.94	42	76	46	71	84
5.945	47	76	49	70	60
5.95	54	63	79	74	46
5.955	58	54	66	74	62
5.96	60	52	50	55	82
5.965	66	60	54	47	82
5.97	68	46	49	47	73
5.975	54	34	47	70	68
5.98	39	70	60	84	55
5.985	46	94	60	71	38
5.99	70	73	55	58	42
5.995	87	60	62	58	60
6	81	63	65	58	70
6.005	60	68	60	65	81
6.01	44	68	63	82	78
6.015	50	71	63	81	74
6.02	62	76	58	74	70
6.025	54	71	55	65	46
6.03	49	65	42	65	55
6.035	62	63	41	63	68
6.04	79	70	55	55	54
6.045	60	63	81	73	70
6.05	66	58	103	76	74
6.055	70	81	86	76	81
6.06	54	76	68	68	86
6.065	58	62	66	65	76
6.07	74	54	68	74	70
6.075	70	50	66	76	86
6.08	52	68	63	87	87
6.085	46	76	70	108	74
6.09	49	52	74	87	71
6.095	54	66	70	65	84
6.1	65	65	41	81	90
6.105	82	58	50	90	90
6.11	94	65	54	90	89
6.115	84	57	47	86	78
6.12	65	47	54	79	76
6.125	54	60	62	73	66
6.13	52	71	57	68	60
6.135	55	71	52	87	68
6.14	68	68	54	87	65
6.145	63	63	55	66	57
6.15	52	58	54	65	57
6.155	55	66	71	58	60
6.16	49	81	82	50	68
6.165	44	86	76	70	70
6.17	62	78	65	103	71
6.175	73	65	58	124	86
6.18	74	57	66	111	92
6.185	70	60	52	76	65
6.19	73	66	34	60	57
6.195	68	63	36	73	76
6.2	65	58	47	78	66
6.205	74	63	55	57	57
6.21	71	62	44	58	73
6.215	70	52	54	76	90
6.22	76	46	58	76	95
6.225	66	55	63	60	95
6.23	74	73	57	74	81
6.235	76	87	52	79	86
6.24	70	89	39	49	86
6.245	70	78	47	36	68
6.25	70	74	49	41	73
6.255	73	79	42	54	76
6.26	71	63	57	66	87
6.265	68	42	65	87	95
6.27	65	42	50	79	100
6.275	73	57	27	66	100
6.28	79	63	14	65	97
6.285	71	70	30	71	89
6.29	63	73	42	65	97
6.295	55	63	27	65	82
6.3	54	50	21	68	58
6.305	70	46	30	68	50
6.31	82	36	39	68	54
6.315	76	39	50	63	55
6.32	78	42	70	55	46
6.325	71	57	73	66	58
6.33	46	76	73	86	63
6.335	42	76	66	92	65
6.34	66	65	54	94	78
6.345	86	66	36	111	89
6.35	94	71	33	103	73
6.355	92	73	54	78	73
6.36	86	58	57	66	70
6.365	79	47	52	82	68
6.37	81	55	46	73	63
6.375	84	58	41	60	52
6.38	78	50	39	66	44
6.385	65	33	55	71	44
6.39	46	41	65	74	57
6.395	38	62	63	71	54
6.4	39	78	63	68	41
6.405	42	76	41	71	49
6.41	52	66	36	73	76
6.415	82	63	52	68	74
6.42	90	54	49	70	58
6.425	86	60	33	74	57
6.43	78	74	22	76	55
6.435	78	78	26	73	52
6.44	63	74	31	66	55
6.445	58	66	44	63	70
6.45	54	58	42	68	78
6.455	52	52	42	82	78
6.46	55	57	55	82	76
6.465	60	76	71	79	81
6.47	60	82	70	81	84
6.475	74	60	62	74	71
6.48	76	41	68	60	63
6.485	62	44	79	58	66
6.49	63	52	79	66	66
6.495	60	76	87	65	71
6.5	52	79	68	62	62
6.505	57	73	60	71	54
6.51	66	81	62	76	54
6.515	73	79	55	71	57
6.52	71	78	41	76	50
6.525	71	66	33	92	42
6.53	79	60	50	89	46
6.535	86	54	73	70	54
6.54	82	58	65	66	55
6.545	79	78	47	76	44
6.55	65	89	39	73	46
6.555	47	73	50	55	58
6.56	55	71	62	44	54
6.565	70	86	68	38	50
6.57	49	70	65	44	39
6.575	47	39	62	65	52
6.58	66	50	68	84	73
6.585	70	87	60	81	58
6.59	57	92	44	70	55
6.595	63	68	44	63	66
6.6	86	49	57	68	70
6.605	102	50	50	78	68
6.61	97	52	46	76	47
6.615	84	73	65	68	49
6.62	79	87	63	63	65
6.625	70	79	44	66	62
6.63	60	62	49	74	57
6.635	58	58	58	95	68
6.64	55	82	57	94	82
6.645	62	84	58	78	71
6.65	65	65	73	66	65
6.655	66	73	79	70	68
6.66	62	74	68	78	70
6.665	63	62	46	90	74
6.67	70	73	52	84	79
6.675	68	71	57	68	49
6.68	60	63	58	71	38
6.685	65	73	44	84	60
6.69	68	76	33	76	73
6.695	62	79	34	78	52
6.7	55	82	41	82	41
6.705	58	70	36	81	38
6.71	70	63	36	76	52
6.715	76	55	58	70	78
6.72	73	63	86	79	70
6.725	70	74	84	82	58
6.73	68	81	63	63	52
6.735	60	79	47	46	62
6.74	60	82	46	62	55
6.745	73	92	44	58	31
6.75	58	71	52	54	31
6.755	57	55	65	74	63
6.76	90	63	78	87	54
6.765	92	66	63	78	46
6.77	55	73	38	78	63
6.775	62	86	27	71	84
6.78	68	86	41	49	95
6.785	74	70	52	36	92
6.79	90	73	52	41	65
6.795	90	68	52	55	60
6.8	87	68	57	81	79
6.805	87	76	78	95	78
6.81	73	76	76	89	70
6.815	86	79	66	62	58
6.82	76	98	71	49	54
6.825	74	100	79	68	58
6.83	63	90	81	95	66
6.835	66	92	92	97	62
6.84	70	71	73	81	58
6.845	49	73	57	62	57
6.85	49	81	47	57	54
6.855	65	76	46	68	55
6.86	68	66	46	68	62
6.865	68	63	46	65	54
6.87	71	71	44	71	46
6.875	90	78	46	74	44
6.88	81	63	52	81	46
6.885	79	62	76	78	52
6.89	79	76	82	70	73
6.895	74	90	74	87	79
6.9	76	79	76	98	62
6.905	84	70	66	82	55
6.91	71	71	46	60	54
6.915	57	57	30	70	47
6.92	60	57	34	79	54
6.925	70	73	58	86	68
6.93	71	81	62	73	66
6.935	65	74	44	63	60
6.94	54	76	33	63	60
6.945	68	76	46	68	71
6.95	78	60	62	68	68
6.955	76	62	66	65	68
6.96	65	54	86	74	70
6.965	62	57	74	84	68
6.97	78	70	47	82	65
6.975	78	82	50	71	54
6.98	71	81	58	55	63
6.985	71	60	58	65	84
6.99	78	55	49	81	84
6.995	98	74	47	79	71
7	108	65	54	65	63
7.005	102	54	57	65	71
7.01	87	68	55	68	78
7.015	79	74	55	55	65
7.02	74	68	68	68	66
7.025	62	86	86	84	70
7.03	62	95	70	76	62
7.035	65	79	54	70	54
7.04	62	50	63	76	42
7.045	62	49	60	76	50
7.05	58	68	38	54	70
7.055	62	79	38	39	90
7.06	63	78	60	55	74
7.065	58	82	50	60	62
7.07	58	78	39	54	63
7.075	78	63	55	58	57
7.08	71	65	66	70	42
7.085	58	82	71	78	44
7.09	73	84	68	79	52
7.095	81	89	60	78	55
7.1	70	100	71	74	63
7.105	63	106	70	70	76
7.11	44	92	62	47	63
7.115	44	68	58	38	58
7.12	63	73	57	52	66
7.125	74	65	39	65	71
7.13	70	50	46	62	78
7.135	68	47	58	78	79
7.14	66	49	66	97	76
7.145	76	54	62	86	79
7.15	81	58	60	86	66
7.155	79	55	62	89	71
7.16	65	57	66	84	81
7.165	50	57	73	71	73
7.17	68	60	79	60	78
7.175	90	74	78	70	82
7.18	100	76	60	90	76
7.185	84	70	52	82	73
7.19	66	86	60	78	70
7.195	84	102	66	84	63
7.2	87	86	63	79	62
7.205	89	90	65	73	62
7.21	102	87	50	76	58
7.215	87	66	38	90	58
7.22	87	55	44	87	70
7.225	92	57	58	58	71
7.23	98	79	47	52	58
7.235	87	89	54	74	58
7.24	81	76	63	78	65
7.245	78	71	52	70	65
7.25	71	76	60	74	57
7.255	74	63	63	70	47
7.26	82	60	47	68	62
7.265	79	94	47	74	68
7.27	49	110	62	84	70
7.275	50	78	58	82	68
7.28	65	71	36	66	63
7.285	54	74	19	65	44
7.29	41	71	26	70	36
7.295	41	62	30	60	46
7.3	47	55	31	74	42
7.305	50	73	57	98	39
7.31	42	76	71	90	39
7.315	41	79	66	73	54
7.32	47	90	63	66	68
7.325	63	97	52	82	70
7.33	63	94	39	102	74
7.335	55	81	39	98	70
7.34	49	74	29	89	71
7.345	58	78	27	95	62
7.35	58	60	41	90	42
7.355	38	50	60	70	21
7.36	52	73	63	76	36
7.365	70	68	70	90	70
7.37	78	58	65	97	76
7.375	66	63	42	89	68
7.38	57	74	46	76	65
7.385	52	79	63	71	65
7.39	55	74	95	70	63
7.395	49	70	82	74	54
7.4	42	78	73	84	58
7.405	65	86	74	84	68
7.41	71	84	52	78	70
7.415	68	78	36	79	63
7.42	82	79	36	76	58
7.425	92	71	39	78	55
7.43	78	68	39	92	44
7.435	62	71	49	86	63
7.44	54	68	47	82	65
7.445	60	79	55	100	65
7.45	55	76	55	86	68
7.455	39	70	46	63	78
7.46	38	87	49	68	82
7.465	55	78	44	81	82
7.47	66	55	44	98	90
7.475	63	49	46	105	84
7.48	74	46	46	92	76
7.485	86	49	68	87	84
7.49	68	65	84	94	86
7.495	62	73	76	98	79
7.5	65	62	60	92	63
7.505	62	55	57	89	70
7.51	57	52	57	86	89
7.515	52	55	34	81	81
7.52	46	68	31	73	68
7.525	68	71	47	66	78
7.53	86	70	44	76	97
7.535	70	73	44	98	97
7.54	62	74	50	94	82
7.545	57	82	50	78	76
7.55	55	79	46	82	74
7.555	55	71	42	92	74
7.56	55	71	46	100	78
7.565	52	66	57	98	60
7.57	57	68	54	90	42
7.575	57	71	57	97	63
7.58	57	79	74	113	84
7.585	52	86	73	103	71
7.59	54	76	70	68	65
7.595	68	76	63	54	76
7.6	71	62	58	76	66
7.605	70	55	70	87	66
7.61	65	66	71	70	82
7.615	58	82	60	65	89
7.62	58	82	66	84	78
7.625	73	62	57	108	74
7.63	79	62	47	111	90
7.635	74	87	74	102	108
7.64	68	94	97	94	138
7.645	60	74	98	97	158
7.65	55	66	106	103	142
7.655	65	73	110	140	137
7.66	71	92	129	273	202
7.665	84	129	204	588	342
7.67	102	193	337	1122	614
7.675	114	289	525	1846	1062
7.68	105	412	855	2577	1668
7.685	87	495	1199	2918	2214
7.69	84	521	1348	2866	2305
7.695	84	514	1346	2622	1982
7.7	81	489	1185	2130	1551
7.705	68	417	898	1591	1151
7.71	58	324	639	1161	828
7.715	65	263	468	839	598
7.72	62	218	322	645	471
7.725	46	166	297	539	401
7.73	50	126	222	450	332
7.735	65	105	183	388	282
7.74	71	102	158	330	279
7.745	74	105	151	268	262
7.75	65	113	148	242	210
7.755	76	122	127	236	220
7.76	71	98	122	230	249
7.765	55	68	126	239	218
7.77	62	79	116	233	169
7.775	78	87	110	212	151
7.78	74	87	121	226	172
7.785	76	90	132	233	182
7.79	73	100	129	198	164
7.795	76	92	113	174	150
7.8	82	73	98	158	170
7.805	76	71	84	158	178
7.81	55	81	79	156	164
7.815	50	79	94	142	146
7.82	54	86	94	138	154
7.825	66	92	68	153	162
7.83	78	82	65	151	130
7.835	81	81	94	127	110
7.84	71	90	103	134	118
7.845	66	81	110	158	111
7.85	66	66	106	153	110
7.855	57	71	97	150	111
7.86	38	78	106	153	113
7.865	33	94	119	162	114
7.87	50	98	110	164	113
7.875	63	86	84	159	105
7.88	74	79	63	151	92
7.885	78	89	54	137	106
7.89	73	89	60	127	138
7.895	58	76	65	126	137
7.9	57	62	52	119	105
7.905	66	58	50	103	90
7.91	62	57	65	87	111
7.915	60	57	70	95	118
7.92	70	57	74	102	90
7.925	92	58	89	84	84
7.93	82	62	90	81	114
7.935	81	62	74	102	129
7.94	86	70	62	110	110
7.945	82	79	71	110	90
7.95	76	81	89	105	90
7.955	58	79	73	87	105
7.96	62	76	73	76	121
7.965	62	98	86	86	103
7.97	57	106	73	94	79
7.975	70	86	55	92	94
7.98	79	74	57	82	135
7.985	68	78	68	98	130
7.99	62	81	73	105	98
7.995	68	68	73	82	86
8	57	49	82	84	81
8.005	49	46	90	105	70
8.01	57	66	89	116	62
8.015	68	81	82	116	74
8.02	79	74	87	97	76
8.025	89	65	90	82	73
8.03	66	73	79	86	86
8.035	39	92	68	87	108
8.04	54	97	71	89	108
8.045	81	98	66	89	94
8.05	98	92	62	92	79
8.055	84	90	58	105	78
8.06	90	95	52	108	89
8.065	87	82	46	95	89
8.07	68	84	52	81	84
8.075	68	102	63	82	87
8.08	82	110	63	82	90
8.085	84	87	65	90	81
8.09	89	74	84	102	71
8.095	86	82	86	89	84
8.1	74	97	60	81	90
8.105	71	81	47	81	92
8.11	63	66	57	89	97
8.115	60	70	65	108	94
8.12	71	71	58	106	113
8.125	84	73	44	102	113
8.13	84	71	52	108	97
8.135	65	68	65	105	98
8.14	63	74	87	105	103
8.145	63	74	94	124	102
8.15	84	60	89	124	111
8.155	98	54	79	126	119
8.16	87	66	65	122	89
8.165	73	73	65	95	63
8.17	66	70	73	86	65
8.175	62	82	71	98	81
8.18	60	90	63	100	106
8.185	60	78	47	97	129
8.19	68	50	41	108	118
8.195	60	47	50	113	95
8.2	50	82	62	97	97
8.205	54	95	54	90	100
8.21	52	66	55	106	86
8.215	47	50	65	122	84
8.22	60	71	62	116	97
8.225	63	86	58	94	102
8.23	73	87	68	97	100
8.235	102	78	73	105	90
8.24	98	65	84	90	79
8.245	71	63	90	76	84
8.25	57	50	81	84	94
8.255	50	47	65	78	97
8.26	47	71	52	68	86
8.265	63	82	52	79	78
8.27	74	71	63	97	73
8.275	62	63	73	110	70
8.28	49	68	70	103	74
8.285	47	86	57	87	84
8.29	52	95	57	86	89
8.295	58	87	62	89	90
8.3	63	90	66	82	106
8.305	63	89	58	87	118
8.31	62	86	82	94	105
8.315	63	87	98	89	90
8.32	66	81	98	82	94
8.325	50	81	78	92	90
8.33	54	79	54	103	76
8.335	70	63	49	105	71
8.34	68	62	71	106	71
8.345	66	57	87	82	79
8.35	66	60	63	78	92
8.355	63	76	49	78	98
8.36	70	89	47	79	82
8.365	73	74	62	97	74
8.37	76	74	84	102	76
8.375	81	94	97	73	82
8.38	76	87	74	55	94
8.385	62	73	68	74	95
8.39	62	70	76	102	97
8.395	73	73	74	102	105
8.4	76	87	70	110	102
8.405	79	90	65	113	89
8.41	86	82	58	95	73
8.415	73	76	70	89	71
8.42	63	78	87	97	89
8.425	58	78	81	84	98
8.43	76	76	71	79	90
8.435	78	87	71	65	102
8.44	79	94	58	63	87
8.445	84	79	55	73	74
8.45	76	82	62	90	70
8.455	65	106	74	87	58
8.46	74	98	78	73	73
8.465	97	84	58	74	103
8.47	94	74	58	71	119
8.475	78	70	66	76	118
8.48	71	50	71	90	86
8.485	74	33	62	89	62
8.49	84	33	54	84	73
8.495	87	41	50	95	89
8.5	66	55	47	116	90
8.505	63	71	57	102	79
8.51	78	86	78	60	68
8.515	84	89	82	39	55
8.52	79	76	73	66	52
8.525	68	66	78	95	68
8.53	50	62	94	92	81
8.535	57	66	82	81	82
8.54	73	62	62	86	82
8.545	73	63	71	98	81
8.55	74	89	89	97	65
8.555	73	87	81	86	60
8.56	57	71	78	84	79
8.565	50	79	81	73	79
8.57	47	81	73	65	79
8.575	63	90	57	79	81
8.58	71	98	49	86	66
8.585	81	89	44	81	57
8.59	94	78	66	78	68
8.595	100	73	55	86	84
8.6	84	89	57	106	87
8.605	76	82	68	119	70
8.61	70	78	76	103	62
8.615	66	84	63	73	74
8.62	66	89	63	66	84
8.625	71	78	76	71	66
8.63	71	68	82	82	58
8.635	70	82	76	102	82
8.64	46	97	65	100	86
8.645	50	90	65	86	74
8.65	62	95	66	79	71
8.655	52	94	71	95	66
8.66	57	70	76	105	70
8.665	68	63	78	90	84
8.67	74	87	73	95	100
8.675	49	94	78	114	92
8.68	39	86	79	92	79
8.685	47	76	76	65	81
8.69	46	82	66	63	74
8.695	57	92	62	73	66
8.7	70	97	63	79	68
8.705	63	86	63	81	74
8.71	68	68	57	68	89
8.715	70	68	65	76	100
8.72	57	95	60	95	98
8.725	50	105	58	110	78
8.73	52	92	70	130	68
8.735	60	86	84	135	73
8.74	73	84	86	106	87
8.745	66	74	84	87	103
8.75	57	71	90	87	94
8.755	58	68	100	87	71
8.76	52	79	95	60	76
8.765	52	94	86	34	84
8.77	65	95	71	57	66
8.775	70	79	54	89	58
8.78	71	46	50	82	70
8.785	74	38	65	78	90
8.79	94	70	81	78	76
8.795	100	94	76	86	68
8.8	73	74	89	100	79
8.805	71	60	94	92	82
8.81	81	66	78	79	79
8.815	82	71	71	92	97
8.82	65	78	66	106	108
8.825	54	82	70	100	110
8.83	63	65	76	94	100
8.835	76	62	66	97	81
8.84	76	73	58	95	74
8.845	76	73	73	108	74
8.85	87	65	81	119	86
8.855	94	68	81	102	92
8.86	100	73	70	86	79
8.865	97	78	38	71	66
8.87	95	71	42	81	71
8.875	97	65	73	90	79
8.88	90	65	79	74	74
8.885	78	86	79	89	70
8.89	90	108	82	95	74
8.895	97	110	68	92	81
8.9	65	90	70	97	87
8.905	60	82	82	100	78
8.91	78	86	73	106	57
8.915	74	95	63	103	49
8.92	79	92	68	97	63
8.925	90	79	82	97	81
8.93	82	70	79	89	90
8.935	79	76	73	82	89
8.94	92	90	70	87	74
8.945	97	87	84	95	65
8.95	113	79	95	92	62
8.955	106	90	94	95	71
8.96	92	100	89	103	86
8.965	78	100	81	94	92
8.97	74	74	71	65	89
8.975	71	57	60	52	87
8.98	86	54	65	74	87
8.985	98	68	74	106	81
8.99	79	92	63	122	71
8.995	66	106	60	118	76
9	84	87	76	114	81
9.005	82	62	70	102	81
9.01	66	70	63	92	87
9.015	65	86	66	94	81
9.02	65	89	74	102	89
9.025	66	98	78	102	122
9.03	73	100	70	90	134
9.035	68	73	76	86	113
9.04	73	49	86	81	94
9.045	86	44	76	79	82
9.05	81	55	55	81	81
9.055	71	60	55	82	90
9.06	63	58	68	65	86
9.065	70	82	66	68	89
9.07	84	82	60	82	97
9.075	94	58	49	98	79
9.08	81	44	36	100	63
9.085	63	58	27	100	71
9.09	58	76	52	119	78
9.095	55	84	82	119	78
9.1	54	84	86	102	73
9.105	55	102	73	92	62
9.11	55	97	81	92	52
9.115	44	79	100	98	66
9.12	62	50	98	108	86
9.125	68	58	71	89	90
9.13	54	65	68	79	76
9.135	49	63	76	81	65
9.14	54	71	70	87	68
9.145	65	71	55	89	78
9.15	71	68	50	86	81
9.155	79	89	49	74	81
9.16	84	97	47	65	82
9.165	89	76	74	86	78
9.17	102	86	98	89	84
9.175	95	108	86	89	100
9.18	71	95	79	84	103
9.185	74	87	82	82	92
9.19	94	82	87	89	90
9.195	76	73	87	79	92
9.2	57	76	76	73	95
9.205	68	90	55	70	74
9.21	79	76	66	76	65
9.215	87	74	92	79	60
9.22	94	102	73	76	68
9.225	74	113	55	81	89
9.23	65	97	76	73	100
9.235	84	90	89	79	87
9.24	86	100	114	86	81
9.245	68	98	108	84	89
9.25	76	87	71	95	89
9.255	82	84	54	103	102
9.26	79	89	54	90	105
9.265	74	86	73	84	97
9.27	81	87	71	89	92
9.275	82	95	65	87	82
9.28	74	90	86	82	90
9.285	60	78	97	76	105
9.29	57	82	94	86	82
9.295	58	86	81	113	71
9.3	70	79	70	122	82
9.305	71	86	62	95	71
9.31	65	92	70	81	70
9.315	66	100	70	92	81
9.32	58	103	66	92	79
9.325	54	76	78	102	79
9.33	70	70	86	110	95
9.335	79	78	71	98	97
9.34	74	82	70	95	114
9.345	73	90	78	102	121
9.35	68	87	71	94	111
9.355	66	71	79	94	100
9.36	65	81	82	121	95
9.365	57	95	73	116	79
9.37	58	97	73	81	68
9.375	63	114	86	62	71
9.38	71	116	81	63	74
9.385	70	100	95	63	79
9.39	79	86	105	65	78
9.395	92	81	76	90	74
9.4	89	86	60	114	78
9.405	78	90	63	119	84
9.41	81	78	66	84	78
9.415	95	66	71	82	81
9.42	94	79	60	94	92
9.425	89	84	36	82	86
9.43	97	87	46	76	65
9.435	97	84	74	103	55
9.44	102	76	82	108	66
9.445	81	65	58	86	76
9.45	63	73	65	73	70
9.455	74	86	86	79	62
9.46	87	82	94	76	71
9.465	89	74	68	70	87
9.47	82	90	71	79	79
9.475	76	86	79	100	62
9.48	84	82	73	95	68
9.485	98	84	79	94	90
9.49	84	82	94	105	81
9.495	94	86	79	102	68
9.5	129	84	73	106	66
9.505	135	70	73	116	78
9.51	108	66	86	127	76
9.515	95	73	94	140	76
9.52	98	81	84	138	74
9.525	103	87	103	130	76
9.53	97	89	113	111	89
9.535	78	86	90	95	87
9.54	71	97	82	97	84
9.545	90	97	78	87	73
9.55	110	84	78	79	70
9.555	97	84	98	82	68
9.56	84	110	111	78	68
9.565	95	121	97	76	62
9.57	108	102	78	87	62
9.575	105	86	68	102	79
9.58	90	86	60	108	103
9.585	66	78	42	114	95
9.59	65	70	31	114	97
9.595	71	68	47	92	105
9.6	55	79	76	74	87
9.605	47	89	78	68	70
9.61	57	81	63	79	84
9.615	78	82	62	114	97
9.62	86	81	70	140	92
9.625	79	70	81	124	97
9.63	86	66	95	102	105
9.635	105	65	90	95	110
9.64	95	60	68	95	113
9.645	87	62	63	97	97
9.65	89	65	55	119	92
9.655	63	87	66	124	105
9.66	66	110	97	94	95
9.665	86	106	94	84	73
9.67	103	103	86	89	71
9.675	114	90	92	84	73
9.68	105	68	89	90	76
9.685	92	73	74	100	84
9.69	94	95	62	113	71
9.695	86	95	52	116	68
9.7	74	84	41	106	74
9.705	74	108	49	92	79
9.71	84	127	65	94	68
9.715	76	118	74	100	81
9.72	73	108	98	118	100
9.725	68	121	114	121	78
9.73	57	124	98	94	66
9.735	63	106	86	97	95
9.74	71	87	92	94	114
9.745	55	73	78	92	102
9.75	46	79	63	90	84
9.755	62	100	60	92	108
9.76	68	113	70	105	134
9.765	84	100	79	113	110
9.77	97	102	68	118	79
9.775	87	105	66	127	90
9.78	86	89	84	110	102
9.785	82	86	95	70	89
9.79	82	76	97	66	76
9.795	90	65	102	76	68
9.8	95	70	86	87	76
9.805	86	86	82	106	87
9.81	78	103	89	118	89
9.815	71	102	89	103	87
9.82	78	98	103	86	89
9.825	95	102	113	98	94
9.83	108	102	92	113	95
9.835	106	89	74	105	100
9.84	87	71	71	106	98
9.845	79	71	82	110	89
9.85	78	79	87	110	82
9.855	78	66	66	114	79
9.86	94	58	73	118	94
9.865	108	78	100	111	102
9.87	102	74	110	113	106
9.875	87	76	89	119	105
9.88	94	82	84	121	108
9.885	97	94	89	116	124
9.89	84	105	89	116	130
9.895	74	111	89	121	113
9.9	70	98	76	114	98
9.905	78	79	63	106	110
9.91	86	86	74	124	116
9.915	86	111	82	122	105
9.92	92	92	89	94	90
9.925	92	71	82	95	90
9.93	65	78	71	106	86
9.935	62	90	94	100	78
9.94	70	103	124	105	84
9.945	79	87	98	114	92
9.95	102	65	95	119	106
9.955	108	60	106	111	116
9.96	98	63	106	108	110
9.965	94	70	110	132	90
9.97	95	73	106	138	95
9.975	95	90	103	119	111
9.98	106	114	95	111	118
9.985	126	111	79	98	114
9.99	121	103	79	94	97
9.995	108	111	100	100	92
10	94	121	100	113	100
10.005	81	127	94	119	89
10.01	97	119	100	108	97
10.015	126	100	98	114	92
10.02	111	87	81	140	63
10.025	87	100	76	137	38
10.03	84	106	105	113	46
10.035	100	111	135	106	74
10.04	98	111	126	106	108
10.045	82	95	90	90	126
10.05	90	95	86	82	122
10.055	92	108	87	94	105
10.06	84	111	95	102	102
10.065	97	103	90	100	97
10.07	102	105	76	98	94
10.075	92	113	78	116	116
10.08	87	113	86	134	127
10.085	89	100	92	127	118
10.09	81	98	87	111	105
10.095	87	100	84	100	113
10.1	90	94	84	106	116
10.105	76	105	79	110	108
10.11	87	134	82	95	92
10.115	98	142	79	102	102
10.12	89	116	84	110	110
10.125	84	86	95	105	103
10.13	81	94	106	100	98
10.135	86	110	76	95	98
10.14	90	100	46	103	103
10.145	106	94	58	129	103
10.15	106	92	68	127	92
10.155	82	90	70	118	84
10.16	81	87	73	127	87
10.165	95	79	89	127	102
10.17	98	78	100	118	105
10.175	95	90	110	122	116
10.18	103	90	103	137	135
10.185	114	95	73	140	126
10.19	97	106	50	138	105
10.195	73	95	47	116	108
10.2	82	73	60	110	129
10.205	106	87	118	169	175
10.21	100	151	222	306	363
10.215	87	286	413	687	911
10.22	110	524	823	1631	2154
10.225	145	926	1554	3346	4483
10.23	182	1421	2481	5487	7629
10.235	209	1769	3238	7130	10331
10.24	194	1828	3516	7534	11695
10.245	175	1602	3143	6678	11329
10.25	145	1158	2337	5054	9088
10.255	106	722	1523	3338	6161
10.26	105	494	920	2030	3903
10.265	106	364	543	1226	2535
10.27	105	239	375	824	1681
10.275	98	178	324	646	1103
10.28	73	180	274	523	878
10.285	74	193	218	435	824
10.29	90	180	202	409	708
10.295	90	151	199	377	586
10.3	102	142	170	322	523
10.305	105	127	156	274	476
10.31	100	106	148	236	428
10.315	110	110	142	236	402
10.32	106	121	154	238	367
10.325	105	129	158	212	332
10.33	94	134	138	198	342
10.335	90	121	129	190	369
10.34	102	118	124	190	375
10.345	113	116	132	198	334
10.35	110	105	132	191	286
10.355	97	113	121	180	260
10.36	103	142	113	185	238
10.365	129	156	105	202	226
10.37	130	154	119	214	255
10.375	126	124	142	212	258
10.38	122	108	140	198	214
10.385	108	119	122	196	207
10.39	102	132	103	199	217
10.395	100	124	110	191	199
10.4	95	127	124	158	198
10.405	103	154	127	127	215
10.41	121	158	124	143	223
10.415	119	129	114	185	170
10.42	102	121	122	201	151
10.425	94	122	138	166	148
10.43	90	110	134	116	148
10.435	87	95	114	122	169
10.44	98	97	113	150	174
10.445	102	103	121	161	169
10.45	108	126	111	175	162
10.455	138	124	113	185	183
10.46	138	110	135	193	210
10.465	113	92	129	188	207
10.47	106	86	116	164	183
10.475	105	110	124	151	174
10.48	108	122	132	151	175
10.485	111	116	159	127	177
10.49	106	119	167	130	198
10.495	116	122	151	142	206
10.5	121	108	119	153	164
10.505	114	111	94	159	137
10.51	116	143	103	142	132
10.515	129	148	127	151	172
10.52	119	130	132	138	199
10.525	100	105	121	146	196
10.53	87	79	113	146	177
10.535	103	89	111	145	146
10.54	118	111	121	130	130
10.545	105	105	126	127	130
10.55	90	95	121	150	124
10.555	100	102	124	146	116
10.56	116	122	119	129	130
10.565	126	116	84	145	150
10.57	143	102	73	158	142
10.575	122	126	106	143	148
10.58	89	137	122	113	156
10.585	113	126	118	116	145
10.59	145	122	126	138	116
10.595	137	119	143	153	114
10.6	119	122	137	156	140
10.605	105	150	113	142	151
10.61	102	166	103	126	142
10.615	119	138	103	118	126
10.62	132	113	114	105	129
10.625	134	111	126	111	142
10.63	105	92	130	135	148
10.635	114	89	116	134	145
10.64	121	106	111	118	119
10.645	106	102	121	126	130
10.65	102	86	106	154	158
10.655	108	106	95	164	154
10.66	121	130	108	145	138
10.665	124	119	110	159	124
10.67	114	106	106	153	135
10.675	105	110	138	137	153
10.68	108	111	158	126	148
10.685	116	132	142	122	153
10.69	106	129	114	132	146
10.695	90	105	105	143	143
10.7	103	97	106	143	161
10.705	121	94	113	129	158
10.71	129	103	127	132	121
10.715	119	122	132	150	116
10.72	113	129	122	158	135
10.725	122	124	122	150	145
10.73	135	116	122	134	158
10.735	132	110	111	132	138
10.74	119	116	100	140	129
10.745	105	114	86	143	142
10.75	114	114	76	129	148
10.755	119	137	92	124	156
10.76	126	138	114	151	169
10.765	164	114	116	169	153
10.77	164	102	119	170	127
10.775	134	103	118	158	116
10.78	111	97	106	143	119
10.785	100	113	121	153	122
10.79	114	154	158	142	119
10.795	126	177	148	134	106
10.8	148	167	121	158	95
10.805	164	132	119	162	119
10.81	148	122	138	154	142
10.815	148	146	151	162	132
10.82	156	132	134	158	116
10.825	135	103	118	150	124
10.83	124	95	118	161	150
10.835	121	103	102	150	167
10.84	98	110	95	132	161
10.845	105	102	127	127	137
10.85	110	82	142	135	122
10.855	127	73	126	135	135
10.86	113	100	127	126	150
10.865	103	134	127	138	148
10.87	110	150	127	143	140
10.875	116	134	129	134	154
10.88	130	121	121	111	174
10.885	126	142	122	100	170
10.89	111	145	114	126	150
10.895	132	127	111	134	162
10.9	151	108	127	124	166
10.905	146	110	119	118	145
10.91	129	121	100	118	134
10.915	122	153	98	118	130
10.92	127	178	102	121	116
10.925	121	148	110	137	106
10.93	119	119	113	129	118
10.935	137	103	103	113	132
10.94	134	121	106	127	124
10.945	130	140	113	134	121
10.95	150	148	110	137	124
10.955	159	145	103	142	121
10.96	137	140	105	156	122
10.965	121	132	118	177	113
10.97	124	137	124	172	100
10.975	118	138	126	145	116
10.98	119	132	143	127	130
10.985	119	132	135	122	121
10.99	122	146	122	137	116
10.995	151	153	127	142	127
11	156	140	121	124	148
11.005	118	138	108	119	134
11.01	106	135	118	137	122
11.015	132	119	134	132	142
11.02	138	94	127	150	142
11.025	126	114	124	151	137
11.03	114	126	146	153	140
11.035	116	124	161	159	130
11.04	135	103	148	159	159
11.045	143	122	124	138	175
11.05	140	129	113	135	159
11.055	151	130	102	153	134
11.06	145	142	122	162	129
11.065	134	146	166	150	135
11.07	132	137	170	130	145
11.075	126	127	129	126	132
11.08	129	134	121	134	137
11.085	130	140	134	158	132
11.09	116	138	113	146	113
11.095	127	135	114	126	126
11.1	159	135	118	137	150
11.105	166	150	116	150	153
11.11	150	153	124	142	132
11.115	137	127	148	126	127
11.12	142	121	143	119	126
11.125	150	130	129	118	116
11.13	154	137	116	126	114
11.135	169	153	121	135	135
11.14	161	166	121	158	161
11.145	145	143	113	182	154
11.15	143	137	114	201	135
11.155	142	150	119	178	148
11.16	153	150	137	137	177
11.165	156	134	142	129	190
11.17	159	134	127	142	177
11.175	151	145	142	137	162
11.18	135	142	175	129	153
11.185	122	148	174	110	156
11.19	126	145	151	130	151
11.195	151	132	143	161	132
11.2	154	134	143	172	126
11.205	137	137	145	164	137
11.21	143	142	138	159	146
11.215	148	140	126	153	148
11.22	124	159	108	150	134
11.225	116	166	108	145	127
11.23	130	159	124	143	138
11.235	140	159	132	127	150
11.24	135	145	134	127	140
11.245	135	137	134	148	140
11.25	132	145	145	154	154
11.255	142	156	156	143	153
11.26	158	145	148	130	164
11.265	161	114	153	137	175
11.27	161	113	166	151	158
11.275	153	129	135	145	142
11.28	145	124	113	129	124
11.285	146	129	132	137	121
11.29	146	167	154	142	143
11.295	159	182	154	134	167
11.3	143	175	146	153	164
11.305	118	190	142	150	145
11.31	126	182	145	132	126
11.315	129	145	137	138	122
11.32	132	134	116	137	137
11.325	124	140	89	142	138
11.33	138	148	94	148	137
11.335	162	159	140	142	140
11.34	172	172	159	145	140
11.345	164	172	132	177	130
11.35	145	172	127	188	116
11.355	134	146	162	143	121
11.36	119	127	186	122	148
11.365	126	134	159	145	148
11.37	134	130	137	159	137
11.375	122	134	138	164	142
11.38	145	145	145	145	148
11.385	186	134	138	134	148
11.39	167	114	151	167	156
11.395	122	110	159	166	170
11.4	134	122	122	146	180
11.405	154	122	116	135	169
11.41	143	129	162	137	150
11.415	137	161	180	142	150
11.42	146	185	156	138	172
11.425	150	174	140	150	190
11.43	140	151	148	175	175
11.435	142	124	140	177	145
11.44	158	130	113	154	135
11.445	142	132	113	169	138
11.45	132	134	132	182	137
11.455	159	142	132	164	143
11.46	182	151	127	148	166
11.465	188	167	146	143	172
11.47	175	174	166	151	166
11.475	161	174	151	153	143
11.48	159	162	137	153	134
11.485	151	150	148	167	158
11.49	164	167	172	167	153
11.495	177	186	148	145	140
11.5	161	156	119	129	158
11.505	161	142	122	153	143
11.51	196	174	137	199	134
11.515	196	174	146	218	161
11.52	153	138	137	199	140
11.525	145	150	130	172	135
11.53	161	186	166	164	126
11.535	174	196	162	166	113
11.54	185	177	140	175	127
11.545	167	143	140	180	164
11.55	148	148	148	166	153
11.555	142	183	134	174	137
11.56	156	167	148	174	153
11.565	175	135	164	159	170
11.57	183	151	174	150	175
11.575	194	170	177	156	159
11.58	202	172	182	161	159
11.585	206	190	178	156	167
11.59	210	188	154	153	151
11.595	193	170	138	145	130
11.6	146	182	138	142	146
11.605	145	190	143	145	170
11.61	153	174	146	159	194
11.615	167	150	135	180	194
11.62	174	143	135	164	145
11.625	143	150	138	132	135
11.63	156	159	124	150	121
11.635	166	172	113	188	127
11.64	209	182	126	188	164
11.645	218	186	137	177	182
11.65	190	185	138	177	170
11.655	199	167	153	177	161
11.66	215	175	174	167	174
11.665	201	196	156	167	202
11.67	186	196	121	183	180
11.675	185	191	126	186	132
11.68	188	186	130	193	126
11.685	183	174	156	202	158
11.69	177	143	199	186	178
11.695	180	140	166	153	164
11.7	166	170	121	145	143
11.705	156	194	130	164	148
11.71	162	188	169	180	190
11.715	183	178	167	177	194
11.72	172	177	146	142	178
11.725	159	180	140	164	170
11.73	161	169	145	194	175
11.735	159	154	137	182	182
11.74	158	150	124	169	177
11.745	177	158	150	172	178
11.75	185	182	170	167	182
11.755	188	188	156	172	156
11.76	196	164	150	170	170
11.765	212	174	154	166	180
11.77	206	182	175	174	191
11.775	169	167	198	167	214
11.78	172	154	190	167	223
11.785	182	166	193	177	206
11.79	174	174	199	182	182
11.795	180	170	183	186	183
11.8	217	180	127	190	185
11.805	220	207	129	180	174
11.81	188	220	161	177	186
11.815	185	204	162	177	202
11.82	199	180	154	172	169
11.825	196	177	140	169	135
11.83	178	170	146	186	159
11.835	159	159	158	196	167
11.84	166	164	170	194	150
11.845	191	154	167	166	153
11.85	204	137	166	146	158
11.855	198	140	174	146	148
11.86	210	174	170	161	146
11.865	202	175	162	178	174
11.87	177	174	188	172	190
11.875	188	182	182	162	162
11.88	191	190	145	172	142
11.885	178	185	129	207	146
11.89	182	158	166	220	194
11.895	175	146	191	212	185
11.9	172	153	172	194	148
11.905	183	154	174	169	138
11.91	207	150	193	167	166
11.915	185	142	194	186	194
11.92	159	138	182	196	191
11.925	166	162	201	190	180
11.93	183	193	222	174	198
11.935	191	215	198	167	218
11.94	188	218	161	170	191
11.945	177	212	145	175	191
11.95	193	226	150	174	191
11.955	212	226	166	193	191
11.96	196	185	169	174	204
11.965	174	162	166	180	193
11.97	183	162	178	206	180
11.975	199	175	186	217	183
11.98	196	193	191	204	170
11.985	182	186	188	177	151
11.99	180	185	178	170	150
11.995	201	201	186	188	153
12	214	198	178	214	174
12.005	206	207	161	220	225
12.01	182	215	178	207	258
12.015	191	193	185	209	226
12.02	215	169	167	212	196
12.025	228	178	177	185	191
12.03	225	185	214	164	180
12.035	230	196	212	177	164
12.04	236	218	196	182	167
12.045	201	199	174	188	188
12.05	188	170	183	182	185
12.055	186	175	198	185	164
12.06	190	183	198	201	169
12.065	201	190	201	212	185
12.07	212	196	193	201	193
12.075	212	207	196	180	186
12.08	209	210	214	170	172
12.085	207	209	193	180	175
12.09	201	207	161	201	191
12.095	202	169	174	191	198
12.1	194	162	175	186	193
12.105	218	180	178	161	191
12.11	199	206	206	159	199
12.115	190	228	209	202	207
12.12	194	244	186	209	186
12.125	212	214	182	190	167
12.13	228	212	198	162	178
12.135	206	222	214	154	188
12.14	186	196	202	148	172
12.145	210	177	202	154	169
12.15	246	185	210	169	186
12.155	271	191	220	169	183
12.16	274	194	225	182	175
12.165	252	185	238	191	180
12.17	217	201	230	196	185
12.175	206	218	212	247	178
12.18	226	222	212	292	169
12.185	254	217	234	278	177
12.19	226	196	254	241	204
12.195	220	169	220	225	217
12.2	231	185	209	204	199
12.205	207	202	220	191	182
12.21	191	172	226	204	207
12.215	196	154	206	207	228
12.22	194	190	210	212	210
12.225	185	217	222	228	207
12.23	201	218	214	217	204
12.235	225	238	198	201	209
12.24	233	236	201	225	201
12.245	226	198	212	252	164
12.25	257	207	218	244	167
12.255	278	217	214	212	194
12.26	249	186	191	212	201
12.265	210	177	201	225	199
12.27	199	166	207	186	228
12.275	230	172	190	161	242
12.28	233	212	190	193	225
12.285	218	225	206	231	202
12.29	233	210	225	231	198
12.295	242	210	228	218	222
12.3	220	228	238	204	220
12.305	196	225	238	193	193
12.31	202	228	210	185	183
12.315	236	220	210	202	194
12.32	254	222	223	207	201
12.325	252	236	210	190	209
12.33	238	242	204	206	212
12.335	252	231	215	222	204
12.34	266	217	223	220	193
12.345	250	226	220	226	182
12.35	242	246	210	210	206
12.355	246	249	180	207	233
12.36	252	247	166	217	228
12.365	263	230	180	212	234
12.37	284	210	204	233	214
12.375	300	233	218	239	185
12.38	276	265	234	222	190
12.385	231	268	236	199	202
12.39	230	273	238	212	204
12.395	262	252	244	244	217
12.4	268	194	257	265	246
12.405	236	202	246	274	233
12.41	218	230	247	273	194
12.415	228	255	247	263	191
12.42	223	262	226	249	222
12.425	231	239	204	231	244
12.43	258	199	201	222	239
12.435	252	199	230	217	233
12.44	242	241	265	207	238
12.445	273	270	262	201	239
12.45	283	239	238	198	231
12.455	273	220	223	194	222
12.46	239	234	196	225	236
12.465	214	244	194	260	239
12.47	212	242	207	246	212
12.475	236	234	234	239	194
12.48	210	226	258	223	225
12.485	231	265	254	199	231
12.49	231	313	223	210	218
12.495	262	290	220	234	234
12.5	265	260	258	249	223
12.505	268	265	289	250	225
12.51	268	268	255	254	271
12.515	257	278	222	258	279
12.52	246	282	214	258	254
12.525	226	271	225	270	230
12.53	228	239	238	262	226
12.535	246	228	241	234	246
12.54	265	241	236	223	250
12.545	278	262	233	228	258
12.55	262	262	225	230	255
12.555	262	249	209	231	238
12.56	263	260	210	231	214
12.565	257	263	223	271	239
12.57	257	258	231	297	268
12.575	262	284	234	263	273
12.58	284	303	250	244	266
12.585	306	287	279	249	247
12.59	271	278	278	246	228
12.595	262	292	257	254	258
12.6	274	299	258	262	278
12.605	289	279	257	295	246
12.61	268	263	247	274	226
12.615	257	274	234	252	262
12.62	287	290	236	278	250
12.625	313	295	255	290	196
12.63	295	292	249	276	193
12.635	290	291	236	281	225
12.64	289	297	247	302	246
12.645	290	292	266	300	233
12.65	292	281	287	314	209
12.655	302	254	262	314	198
12.66	325	242	257	310	186
12.665	353	260	274	302	198
12.67	327	274	260	265	212
12.675	289	258	242	278	199
12.68	274	247	249	258	215
12.685	278	278	265	271	268
12.69	293	286	289	318	286
12.695	303	276	295	320	250
12.7	295	278	279	292	241
12.705	270	279	252	282	262
12.71	262	284	226	257	265
12.715	286	278	226	271	244
12.72	298	274	265	306	254
12.725	305	273	286	309	276
12.73	284	271	273	278	262
12.735	279	284	271	282	257
12.74	306	314	263	262	254
12.745	308	323	262	262	238
12.75	315	295	263	300	233
12.755	334	286	268	297	236
12.76	330	295	263	314	258
12.765	327	299	268	355	292
12.77	332	330	274	321	310
12.775	342	348	274	294	294
12.78	351	321	289	289	268
12.785	314	305	289	270	254
12.79	279	298	301	270	233
12.795	310	282	286	271	247
12.8	326	276	274	254	250
12.805	326	294	273	252	262
12.81	316	313	271	260	286
12.815	304	327	289	286	273
12.82	325	343	310	303	239
12.825	350	331	305	298	242
12.83	351	318	274	289	294
12.835	335	311	250	303	302
12.84	343	309	289	322	297
12.845	335	335	316	318	310
12.85	322	336	289	312	318
12.855	314	323	312	303	319
12.86	333	329	331	330	318
12.865	361	323	289	353	310
12.87	375	310	274	314	278
12.875	382	301	297	284	246
12.88	372	319	295	284	250
12.885	340	343	306	274	289
12.89	318	351	325	304	295
12.895	311	324	318	314	270
12.9	316	305	290	329	260
12.905	324	297	286	333	279
12.91	334	303	297	303	296
12.915	340	343	295	313	265
12.92	353	365	299	322	242
12.925	350	359	312	302	244
12.93	325	343	320	324	239
12.935	318	309	311	357	262
12.94	332	310	279	353	311
12.945	346	337	278	324	332
12.95	357	356	303	306	306
12.955	364	326	350	316	284
12.96	374	294	368	323	320
12.965	359	324	340	332	338
12.97	321	351	306	346	315
12.975	306	362	323	335	293
12.98	306	340	338	302	322
12.985	319	305	338	299	327
12.99	339	303	351	323	301
12.995	356	332	346	334	294
13	366	366	310	329	287
13.005	337	367	278	335	282
13.01	337	337	297	340	289
13.015	358	326	326	331	303
13.02	381	364	321	346	324
13.025	382	396	310	375	314
13.03	335	366	330	332	250
13.035	321	332	344	316	290
13.04	338	347	334	372	334
13.045	354	385	322	390	345
13.05	358	390	326	375	335
13.055	349	362	346	393	297
13.06	385	347	345	395	262
13.065	407	356	343	390	262
13.07	384	337	390	412	273
13.075	340	332	401	422	300
13.08	335	360	366	398	300
13.085	395	398	351	353	276
13.09	407	407	356	332	282
13.095	361	394	379	338	284
13.1	367	390	359	313	301
13.105	387	396	301	314	335
13.11	378	377	330	353	346
13.115	386	350	406	362	329
13.12	390	356	371	359	305
13.125	364	376	310	356	328
13.13	349	393	310	342	352
13.135	371	409	321	341	307
13.14	404	385	315	328	276
13.145	391	358	321	299	313
13.15	372	366	363	303	300
13.155	394	383	406	326	283
13.16	422	354	400	340	297
13.165	415	337	368	334	324
13.17	406	358	351	329	336
13.175	417	388	359	327	344
13.18	447	382	376	332	345
13.185	441	339	367	329	316
13.19	414	332	356	333	294
13.195	381	370	350	333	334
13.2	367	390	382	327	372
13.205	382	385	415	335	372
13.21	362	380	402	361	364
13.215	354	366	419	382	341
13.22	381	351	415	385	325
13.225	411	334	378	355	338
13.23	425	334	386	364	362
13.235	396	380	383	405	353
13.24	390	425	394	405	322
13.245	410	448	421	399	335
13.25	427	457	398	390	341
13.255	459	444	380	353	337
13.26	446	410	383	349	324
13.265	389	383	377	380	311
13.27	388	409	353	393	346
13.275	404	436	367	398	361
13.28	415	422	428	406	372
13.285	423	401	455	395	398
13.29	421	417	451	414	381
13.295	426	442	414	452	379
13.3	462	428	389	440	403
13.305	465	409	386	390	396
13.31	418	399	381	344	377
13.315	394	374	361	343	353
13.32	421	355	331	382	375
13.325	444	388	361	412	407
13.33	436	409	367	407	406
13.335	425	396	377	410	388
13.34	415	386	407	420	375
13.345	419	392	400	408	364
13.35	460	423	372	414	364
13.355	479	449	382	412	365
13.36	458	426	407	396	340
13.365	444	409	413	428	353
13.37	436	440	411	438	396
13.375	437	444	401	397	405
13.38	435	410	420	395	398
13.385	436	396	444	414	391
13.39	461	395	421	389	389
13.395	458	436	408	396	372
13.4	412	500	402	438	346
13.405	415	489	409	436	349
13.41	446	439	438	419	376
13.415	451	431	489	397	371
13.42	460	414	497	385	360
13.425	453	418	431	419	340
13.43	443	457	411	428	332
13.435	445	449	447	404	368
13.44	479	444	432	402	384
13.445	526	447	391	408	351
13.45	502	423	410	420	352
13.455	437	441	420	426	362
13.46	429	461	402	427	356
13.465	435	470	428	462	375
13.47	441	473	455	473	399
13.475	460	426	457	462	386
13.48	485	412	438	468	390
13.485	511	452	399	454	414
13.49	517	456	371	414	405
13.495	476	420	397	398	401
13.5	426	410	450	423	422
13.505	421	441	482	446	406
13.51	457	460	476	422	406
13.515	468	466	452	425	402
13.52	423	459	438	452	366
13.525	395	430	413	437	358
13.53	406	417	420	420	331
13.535	425	425	442	423	318
13.54	458	440	438	433	344
13.545	452	435	428	457	388
13.55	428	445	455	466	404
13.555	463	498	434	417	390
13.56	479	490	385	388	377
13.565	436	449	407	429	388
13.57	409	420	445	423	432
13.575	433	407	413	378	433
13.58	446	426	392	377	387
13.585	427	455	415	441	358
13.59	450	450	412	466	351
13.595	522	442	431	423	376
13.6	527	482	471	398	382
13.605	464	498	491	383	380
13.61	432	460	470	380	391
13.615	431	450	436	410	392
13.62	443	473	431	420	388
13.625	471	460	442	407	398
13.63	490	450	450	395	442
13.635	458	447	468	411	451
13.64	438	436	479	439	391
13.645	466	450	453	447	347
13.65	495	466	423	460	366
13.655	506	487	410	479	406
13.66	476	484	455	462	404
13.665	486	436	484	420	410
13.67	533	435	448	388	415
13.675	513	475	429	378	356
13.68	482	477	444	377	357
13.685	468	462	428	384	399
13.69	449	452	440	411	404
13.695	449	466	507	422	404
13.7	470	475	528	449	399
13.705	482	463	528	468	413
13.71	480	458	539	430	412
13.715	468	455	495	387	396
13.72	455	457	470	383	431
13.725	456	442	486	428	444
13.73	469	429	495	460	402
13.735	504	478	497	431	382
13.74	498	487	470	428	407
13.745	484	482	452	454	450
13.75	486	496	465	455	470
13.755	462	487	481	466	449
13.76	460	473	476	446	431
13.765	460	466	479	423	417
13.77	457	452	492	413	388
13.775	471	441	508	418	418
13.78	465	460	534	465	434
13.785	453	482	510	489	415
13.79	468	478	491	460	422
13.795	511	470	484	454	434
13.8	538	473	462	457	426
13.805	509	487	464	430	412
13.81	489	509	472	409	390
13.815	469	524	471	423	387
13.82	426	466	438	452	384
13.825	419	410	415	486	391
13.83	450	463	436	488	410
13.835	513	543	442	471	428
13.84	542	561	444	452	449
13.845	520	530	470	432	440
13.85	507	496	471	434	415
13.855	507	461	458	436	401
13.86	500	449	463	457	406
13.865	481	484	476	457	440
13.87	453	514	482	430	452
13.875	437	484	450	449	446
13.88	441	421	423	457	482
13.885	447	390	461	431	494
13.89	468	430	487	445	449
13.895	507	515	470	465	425
13.9	530	583	446	459	428
13.905	518	574	410	458	412
13.91	502	491	420	481	414
13.915	506	439	473	505	418
13.92	479	452	473	514	391
13.925	466	479	421	485	360
13.93	492	502	400	460	374
13.935	500	498	427	446	405
13.94	478	489	473	436	431
13.945	498	497	493	451	447
13.95	521	509	548	441	442
13.955	476	493	612	426	423
13.96	461	454	585	442	394
13.965	476	450	517	431	406
13.97	491	462	492	424	431
13.975	490	457	482	465	428
13.98	497	464	455	476	419
13.985	511	465	452	466	435
13.99	486	474	483	475	451
13.995	465	508	525	488	428
14	499	532	510	502	422
14.005	534	547	471	471	451
14.01	516	557	460	422	449
14.015	494	552	467	418	426
14.02	505	496	482	458	472
14.025	510	449	497	508	508
14.03	530	457	495	487	457
14.035	555	487	514	439	430
14.04	527	486	526	457	450
14.045	484	434	471	490	465
14.05	447	406	457	495	431
14.055	428	444	503	458	406
14.06	481	506	519	441	434
14.065	556	524	538	479	456
14.07	553	555	550	495	434
14.075	540	576	559	481	396
14.08	550	511	564	482	413
14.085	535	458	516	487	468
14.09	523	463	463	498	449
14.095	514	458	493	516	410
14.1	490	452	534	507	447
14.105	486	450	521	508	450
14.11	474	461	492	498	409
14.115	459	468	487	473	419
14.12	481	453	511	471	469
14.125	455	462	510	482	489
14.13	422	471	484	484	446
14.135	455	443	498	492	434
14.14	500	414	503	468	458
14.145	513	406	484	414	449
14.15	523	437	482	421	460
14.155	502	481	491	459	450
14.16	455	501	512	467	407
14.165	466	471	516	446	412
14.17	497	438	510	436	420
14.175	503	429	534	429	412
14.18	516	445	514	450	455
14.185	503	470	486	485	499
14.19	476	489	509	494	461
14.195	483	505	540	487	424
14.2	507	502	534	490	426
14.205	511	478	517	471	450
14.21	486	426	500	426	473
14.215	513	366	510	431	443
14.22	575	386	508	473	425
14.225	549	455	479	489	425
14.23	505	507	461	492	420
14.235	487	512	479	472	440
14.24	473	491	528	468	442
14.245	449	487	527	489	435
14.25	464	494	477	519	467
14.255	531	484	481	500	487
14.26	565	481	515	439	473
14.265	522	473	512	420	444
14.27	493	470	495	440	423
14.275	526	467	498	432	429
14.28	526	455	508	450	442
14.285	506	467	500	492	418
14.29	511	477	497	515	410
14.295	523	508	524	522	447
14.3	540	548	540	484	475
14.305	529	530	486	453	454
14.31	498	495	447	483	430
14.315	500	484	462	514	398
14.32	517	466	489	468	407
14.325	526	457	499	446	430
14.33	538	489	473	481	409
14.335	529	499	502	502	430
14.34	516	482	557	487	476
14.345	534	474	562	476	440
14.35	550	466	552	466	398
14.355	519	454	560	463	422
14.36	493	463	545	481	444
14.365	502	488	498	493	407
14.37	489	498	514	481	407
14.375	506	493	543	460	446
14.38	540	506	522	447	429
14.385	520	510	529	454	395
14.39	532	487	516	486	413
14.395	573	473	501	524	467
14.4	563	511	541	515	482
14.405	523	557	536	472	453
14.41	514	539	499	463	394
14.415	527	540	523	502	383
14.42	527	541	541	524	434
14.425	531	481	528	502	429
14.43	528	446	531	487	394
14.435	525	447	516	463	407
14.44	547	444	505	439	410
14.445	551	436	522	456	414
14.45	546	431	497	488	422
14.455	518	450	481	514	407
14.46	463	473	522	527	430
14.465	475	470	529	509	464
14.47	522	488	486	472	445
14.475	539	535	465	505	418
14.48	504	534	492	531	430
14.485	477	491	529	495	440
14.49	512	457	514	500	434
14.495	548	444	511	516	449
14.5	523	458	535	497	468
14.505	508	476	547	454	466
14.51	532	470	572	470	498
14.515	538	474	554	513	529
14.52	545	518	518	511	500
14.525	554	521	511	454	492
14.53	538	476	476	399	498
14.535	542	447	468	411	449
14.54	547	476	519	470	430
14.545	489	511	534	515	482
14.55	438	495	524	498	522
14.555	456	485	522	483	523
14.56	494	489	503	480	514
14.565	502	498	468	446	494
14.57	489	526	407	431	479
14.575	481	529	406	477	446
14.58	466	516	477	529	425
14.585	470	490	494	524	415
14.59	503	457	479	479	395
14.595	519	439	476	446	413
14.6	516	431	485	463	460
14.605	508	454	537	488	479
14.61	506	514	540	472	455
14.615	553	549	485	461	424
14.62	604	541	491	503	436
14.625	585	518	540	534	423
14.63	548	496	539	505	383
14.635	521	486	488	474	383
14.64	493	466	441	468	441
14.645	497	484	487	502	522
14.65	502	528	566	513	532
14.655	529	522	549	484	489
14.66	556	472	503	481	461
14.665	554	460	516	496	431
14.67	546	453	540	482	424
14.675	537	495	532	462	439
14.68	523	534	520	455	459
14.685	519	502	514	477	478
14.69	504	487	522	504	460
14.695	480	503	507	533	441
14.7	517	506	497	559	454
14.705	572	482	521	549	456
14.71	561	458	513	533	444
14.715	524	490	508	517	442
14.72	519	554	519	515	469
14.725	511	562	493	533	485
14.73	465	529	485	535	459
14.735	470	563	498	530	438
14.74	538	582	466	500	437
14.745	566	569	471	469	466
14.75	560	548	521	500	489
14.755	559	477	519	521	455
14.76	548	497	503	498	434
14.765	539	575	502	492	445
14.77	559	566	509	483	456
14.775	562	498	541	472	426
14.78	562	485	556	478	409
14.785	591	547	521	483	413
14.79	601	559	490	458	431
14.795	561	535	492	442	468
14.8	519	515	523	454	465
14.805	500	476	534	482	436
14.81	494	470	486	513	432
14.815	502	468	454	518	471
14.82	505	463	486	509	506
14.825	513	470	508	494	458
14.83	522	510	477	471	412
14.835	519	514	474	470	438
14.84	526	492	489	479	481
14.845	552	495	500	475	500
14.85	579	504	518	487	468
14.855	585	501	518	503	431
14.86	560	480	510	519	441
14.865	513	474	508	534	466
14.87	499	495	482	482	481
14.875	540	512	460	442	479
14.88	542	487	465	436	467
14.885	525	466	505	446	451
14.89	555	487	542	485	457
14.895	575	499	516	513	466
14.9	554	497	519	484	436
14.905	538	494	529	445	441
14.91	538	489	487	492	441
14.915	540	527	481	538	410
14.92	553	561	497	516	423
14.925	558	526	521	491	449
14.93	537	479	534	486	448
14.935	537	500	507	473	414
14.94	536	570	509	503	417
14.945	493	580	501	525	455
14.95	489	529	492	495	450
14.955	516	520	501	490	438
14.96	508	509	497	518	428
14.965	503	493	503	525	431
14.97	491	497	508	468	478
14.975	486	460	502	420	479
14.98	501	466	521	420	428
14.985	507	510	540	432	392
14.99	508	492	561	436	394
[truncated: 1,601 more rows]

## Sheet: Fig. 3b
Figure 3b
	V0 (μM min-1)
[tyrosine] (μM) in aqueous solution	Fe3O4			Ran-Fe3O4			Apt-Fe3O4
10	0.0243388	0.0232845	0.0234759	0.0238909	0.0239476	0.0229957	0.158002	0.14366	0.14972
25	0.0587238	0.0581124	0.0565914	0.0658832	0.0647226	0.0614796	0.348079	0.352759	0.351859
50	0.131343	0.128277	0.125133	0.126999	0.131235	0.130503	0.675315	0.679751	0.680133
100	0.274136	0.265293	0.258686	0.261652	0.262951	0.247819	1.21103	1.29922	1.27551
250	0.643825	0.629691	0.619533	0.646766	0.628405	0.613679	2.35238	2.19638	2.30164
500	1.18652	1.16362	1.13809	1.1315	1.09273	1.11549	3.56488	3.53422	3.61168
1000	1.78312	1.82247	1.84104	1.88758	1.8278	1.83351	4.12811	4.03458	4.41563
2000	2.65121	2.64564	2.54045	2.71187	2.63777	2.56273	5.56402	5.32888	5.43381

[truncated: 55 more sheets: Fig. 3c, Fig. 3e, Fig. 3f, Fig. 3g, Fig. 3h, Fig. 3i, Fig. 4b, Fig. 4e, Fig. 5c, Fig. 5d, Fig. 5e, Fig. 6b, Fig. 6c, Fig. 6d, Fig. 6f, Fig. 6g, Fig. 6h, Fig. 6i, Supplementary Fig. 1b, Supplementary Fig. 2d …]
